# Supplementary material for: Quantum correlation enhanced super-resolution localization microscopy enabled by a fibre bundle camera
Source: Nat Commun. 2017 Mar 13;8:14786. doi: 10.1038/ncomms14786 (PMC5355801; doi:10.1038/ncomms14786)
Supplement: Supplementary Software 1 — This software package contains the algorithms for calculating g^(2), thresholding single-emitter events and the localization algorithm used in the manuscript. [file ncomms14786-s2.zip]

Archive with 87 entries (84 files):
- README.txt
- ExampleData/ExampleData1/
- ExampleData/ExampleData1/analysisG2/
- ExampleData/ExampleData1/analysisG2/analysisG2_threshold.mat
- ExampleData/ExampleData1/analysisG2/desktop.ini
- ExampleData/ExampleData1/desktop.ini
- ExampleData/ExampleData1/LocalizationData/
- ExampleData/ExampleData1/LocalizationData/desktop.ini
- ExampleData/ExampleData1/LocalizationData/localizationDataStruct.mat
- ExampleData/ExampleData1/LocalizationData/localizationDataStruct.txt
- ExampleData/ExampleData1/rh110_mult3_c1835.spc
- ExampleData/ExampleData1/rh110_mult3_c1836.spc
- ExampleData/ExampleData1/rh110_mult3_c1837.spc
- ExampleData/ExampleData1/rh110_mult3_c1838.spc
- ExampleData/ExampleData1/rh110_mult3_c1839.spc
- ExampleData/ExampleData1/rh110_mult3_c1840.spc
- ExampleData/ExampleData1/rh110_mult3_c1841.spc
- ExampleData/ExampleData1/rh110_mult3_c1842.spc
- ExampleData/ExampleData1/rh110_mult3_c1843.spc
- ExampleData/ExampleData1/rh110_mult3_c1844.spc
- ExampleData/ExampleData1/rh110_mult3_c1845.spc
- ExampleData/ExampleData1/rh110_mult3_c1846.spc
- ExampleData/ExampleData1/rh110_mult3_c1847.spc
- ExampleData/ExampleData1/rh110_mult3_c1848.spc
- ExampleData/ExampleData1/rh110_mult3_c1849.spc
- ExampleData/ExampleData1/rh110_mult3_c1850.spc
- ExampleData/ExampleData1/rh110_mult3_c1851.spc
- ExampleData/ExampleData1/rh110_mult3_c1852.spc
- ExampleData/ExampleData1/rh110_mult3_c1853.spc
- ExampleData/ExampleData1/rh110_mult3_c1854.spc
- ExampleData/ExampleData1/rh110_mult3_c1855.spc
- ExampleData/ExampleData1/rh110_mult3_c1856.spc
- ExampleData/ExampleData1/rh110_mult3_c1857.spc
- ExampleData/ExampleData1/rh110_mult3_c1858.spc
- ExampleData/ExampleData1/rh110_mult3_c1859.spc
- ExampleData/ExampleData1/rh110_mult3_c1860.spc
- ExampleData/ExampleData1/rh110_mult3_c1861.spc
- ExampleData/ExampleData1/rh110_mult3_c1862.spc
- ExampleData/ExampleData1/rh110_mult3_c1863.spc
- ExampleData/ExampleData1/rh110_mult3_c1864.spc
- ExampleData/ExampleData1/rh110_mult3_c1865.spc
- ExampleData/ExampleData1/rh110_mult3_c1866.spc
- ExampleData/ExampleData1/rh110_mult3_c1867.spc
- ExampleData/ExampleData1/rh110_mult3_c1868.spc
- ExampleData/ExampleData1/rh110_mult3_c1869.spc
- ExampleData/ExampleData1/rh110_mult3_c1870.spc
- ExampleData/ExampleData1/rh110_mult3_c1871.spc
- ExampleData/ExampleData1/rh110_mult3_c1872.spc
- ExampleData/ExampleData1/rh110_mult3_c1873.spc
- ExampleData/ExampleData1/rh110_mult3_c1874.spc
- ExampleData/ExampleData1/rh110_mult3_c1875.spc
- ExampleData/ExampleData1/rh110_mult3_c1876.spc
- ExampleData/ExampleData1/rh110_mult3_c1877.spc
- ExampleData/ExampleData1/rh110_mult3_c1878.spc
- ExampleData/ExampleData1/rh110_mult3_c1879.spc
- ExampleData/ExampleData1/rh110_mult3_c1880.spc
- ExampleData/ExampleData1/rh110_mult3_c1881.spc
- ExampleData/ExampleData1/rh110_mult3_c1882.spc
- ExampleData/ExampleData1/rh110_mult3_c1883.spc
- ExampleData/ExampleData1/rh110_mult3_c1884.spc
- Localization/analyzeLocalization.m
- Localization/calcDist_ver2.m
- Localization/concatonateCellData.m
- Localization/D2GaussianBg_SumCores_Theta.m
- Localization/dpc230_forLocalization.m
- Localization/generateBundleImg.m
- Localization/Load_and_Divide_data_fun.m
- Localization/Localization_acceptProtocol.m
- Localization/localization_blockDivide.m
- Localization/Localization_calcImgProximity.m
- Localization/Localization_fitBundleImg_ver2.m
- Localization/Localization_SortDist.m
- Localization/MakeFig3c.m
- Localization/Run_LocalizationAlgorithm.asv
- Localization/Run_LocalizationAlgorithm.m
- TimeTraceCalc/analyzeDPC230_singleCycle.m
- TimeTraceCalc/analyzeG2.m
- TimeTraceCalc/desktop.ini
- TimeTraceCalc/DetParam.m
- TimeTraceCalc/dkCalcFunc.m
- TimeTraceCalc/DPC2TrigConv_func.m
- TimeTraceCalc/FindDataFolder.m
- TimeTraceCalc/G2FuncGpuTrig_v2.m
- TimeTraceCalc/Look4CyclesInFolder.m
- TimeTraceCalc/plotFig3ab.m
- TimeTraceCalc/Run_TimeTraceCalc.m
- LICENSE.txt
