# Supplementary material for: Quantum correlation enhanced super-resolution localization microscopy enabled by a fibre bundle camera
Source: Nat Commun. 2017 Mar 13;8:14786. doi: 10.1038/ncomms14786 (PMC5355801; doi:10.1038/ncomms14786)
Supplement: Supplementary Software 1 — This software package contains the algorithms for calculating g^(2), thresholding single-emitter events and the localization algorithm used in the manuscript. [file ncomms14786-s2.zip › README.txt]

# Localization of single emitter using quantum correlations - Software package

This software package contains the algorithms for calculating g^(2), thresholding single-emitter events and the localization algorithm used in the manuscript:

Yonatan Israel, Ron Tenne, Dan Oron, and Yaron Silberberg,
Quantum correlation enhanced super-resolution localization using a fiber bundle camera
2017, Nature Communications

This software is licensed under the modified BSD license (see file LICENSE).

# Content summary:

Folders:
\TimeTraceCalc - Folder containing all MATLAB functions and script needed for the photon correlation and single emitter test analysis. 
\Localization - Folder containing all MATLAB functions and script needed for localization of single emitter periods within the datae
\ExampleData - Folder containing exmaple data used to generate Fig. 3 in the manuscript.

Main scripts:
\TimeTraceCalc\Run_TimeTraceCalc.m - Calculates and plots PL and g^(2) time traces (similarly to Fig. 3(a) and Fig. 3(b)
\Localization\Run_LocalizationAlgorithm.m - Calculates and plots localiations on single emitter periods using photon correlation analysis.

# Requirements:
he software package was tested successfully on Matlab R2015a 64 bit (version 8.5.0.184244) on Windows 7 64 bit. 
The package requires the GPU computing toolbox of Matlab to be present and a Matlab-compatible GPU hardware.

## Exemplary analysis of data of Figure 3

A subset of the first 10 s from the data used to plot Fig. 3 is supplied in 'ExampleData\ExampleData1'
