# Supplementary material for: Quantum correlation enhanced super-resolution localization microscopy enabled by a fibre bundle camera
Source: Nat Commun. 2017 Mar 13;8:14786. doi: 10.1038/ncomms14786 (PMC5355801; doi:10.1038/ncomms14786)
Supplement: Supplementary Software 1 — This software package contains the algorithms for calculating g^(2), thresholding single-emitter events and the localization algorithm used in the manuscript. [file ncomms14786-s2.zip › ExampleData/ExampleData1/LocalizationData/localizationDataStruct.txt]

Data folder: C:\Users\ronte\Google Drive\MATLAB for localization\SoftwareSI_forNComm\ExampleData\ExampleData1
Photons per block: 1500
Cycle divider: 4
Single emitter cycles: 30
Single emitter blocks: 121
Date and time: 26-01-2017 	 15:10
Run time: 39.7 sec
