# Supplementary material for: Quantum correlation enhanced super-resolution localization microscopy enabled by a fibre bundle camera
Source: Nat Commun. 2017 Mar 13;8:14786. doi: 10.1038/ncomms14786 (PMC5355801; doi:10.1038/ncomms14786)
Supplement: Supplementary Software 1 — This software package contains the algorithms for calculating g^(2), thresholding single-emitter events and the localization algorithm used in the manuscript. [file ncomms14786-s2.zip › Localization/analyzeLocalization.m]

function analyzeLocalization(DPC230Folder,N_loc)
% Description: 
% This code runs a localization algorithm as described in the manuscript,
% and in Supplementary Note 2. 
% Raw data, acuqired by a software ("SPCM", Becker & Hickl) photon counting  
% card (Becker & Hickl, DPC-230), is analyzed in this code. 
% Data that was previously analyzed by the code
% "Run_TimeTraceCalc.m' (also supplied in this software package) is loaded.
% This is used to determine single-emitter periods, for which a localization
% algorithm is applied. 
% Finally, the results are saved to 'localizationDataStruct.mat', and a
% figure of Single-particle tracking (similarly to Fig. 3(c)) is plotted.
%
% This file is part of the software package to (Yonatan Israel, Ron Tenne, 
% Dan Oron, and Yaron Silberberg
% Quantum correlation enhanced super-resolution localization 
% using a fiber bundle camera, 2017, Nature Communications)
% Please give a reference to this paper when using this software.
%
% Copyright (c) 2017, Yonatan Israel and Ron Tenne,
% Department of Physics of Complex System, Weizmann Institute of Science
%
% Modified BSD license, see file LICENSE
%% Parameters
trigChannel=14;
MaxCycle_dpc230 = 2000; % Maximum number of cycles saved by DPC230 
TPB = .164610; % TPB (time per bin, meaning temporal resolution of DPC card) in nanosec.

% Fiber bundle and detectors' param =======================================
Mag = 748; % Magnification from sample plane to fiber bundle plane
DarkCurrent =  [368.654;469.644;340.002;501.489;336.291;694.435;...
        420.647;379.020;1591.010;686.283;173.411;249.130;448.907;0;369.273;331.315]';% from RawData001\06/07/2015    
DetEff = [0.676	0.665	0.737	0.705	0.631	0.829	0.731	0.733	1	0.937	0.741	0.748	0.705	0.739	0.744]';
x2 = [ 309.1,209.3,318.8,219,112,233.6,129,408.9,  457,505.7,301.6,398.9,425.4,262.6,337.9;...
    ones(1,15)*0.15;...
       155.8,119.3,258.1,221.5,182.6,323.8,280,194.8,  398.9,243.2,53.52,90.01,301.6,435.4,364.8;...
       ones(1,15)*0.15;]; % Positions of fibers in fiber bundle
x2([1,3],:) = x2([1,3],:)/Mag; % Positions of fibers in fiber bundle de-maggnified to the sample plane
% =========================================================================

% Parameters for localization postprocessing:
postProcThreshStruct.threshDist=1.7; % Threshold of d(i,j) used in postprocess rejection of blocks (See Supplementary Note 2)
postProcThreshStruct.thresSigX=[80 160]*1e-3;% Limits on PSF FWHM from fit. Used in postprocess rejection of blocks (See Supplementary Note 2)
postProcThreshStruct.thresSigY=[80 160]*1e-3;% Limits on PSF FWHM from fit. Used in postprocess rejection of blocks (See Supplementary Note 2)
%% Initialize:
home
t1=tic;
% Get indices for all cycles in data (each file contains one cycle)
DataInputStruct.DPC230Folder =DPC230Folder;
[MinCycle,MaxCycle] = Look4CyclesInFolder(DataInputStruct.DPC230Folder);
if MaxCycle<MinCycle
    Cell_all_ind = [MinCycle:MaxCycle_dpc230 1: MaxCycle];
else
    Cell_all_ind = MinCycle:MaxCycle;
end

analysisG2Struct = load(fullfile(DataInputStruct.DPC230Folder,'analysisG2','analysisG2_threshold.mat'));
SingleEmitter_Cell_ind = analysisG2Struct.thrs_single_em_cyc; % Cycles that have sub-cycles of single emitter
SingleEmitter_unique_Cell_ind=unique(SingleEmitter_Cell_ind,'stable');

% Cycles (files) can be divided in order to have finer time bins of g2.
CycleDiv = analysisG2Struct.CycleDivider;
CycleDivInd = analysisG2Struct.thrs_single_em_div_ind;
DataInputStruct.Cell_ind = Cell_all_ind;
fprintf('Loaded g2 analysis file\n\n');

%% Load the data written by DPC card
% timeDec_cell is a cell array. Each cell contains detections from one
% cycle (file)
[timeDec_cell,ChannelsInd_cell,~] = Load_and_Divide_data_fun(DataInputStruct);

% Extract duration of each cycle
dT_cycle=zeros(size(Cell_all_ind));
for i=1:length(Cell_all_ind),
    dT_cycle(i)=( timeDec_cell{Cell_all_ind(i)}(end)-...
                  timeDec_cell{Cell_all_ind(i)}(1) )*TPB*1e-9; % seconds
end
% Calc end time of sub-cycle (one cycle is divided into CycleDivider
% sub-cycles)
dT_cycleDiv=repmat(dT_cycle/CycleDiv,CycleDiv,1);
dT_cycleDiv=dT_cycleDiv(:)';
timeEndCycleDiv=cumsum(dT_cycleDiv);

%% Extract photons from single emitter periods into one array
% Build Cell-Arrays of Single emitters: timeDec_single & ChannelsInd_single
% This part extract detections from sub-cycles that passed the single
% emitter criterion (calculated in "analyzeG2.m" function in the "TimeTraceCalc"
% sub-folder)
% Photons from these sub-cycles are extracted into timeDec_single. In this
% new cell array each cell contains only detections from single emitter
% sub-cycles. These detections will be used for localizations.
timeDec_single = cell(size(timeDec_cell));
ChannelsInd_single = cell(size(timeDec_cell));
for ii = 1:length(SingleEmitter_Cell_ind) % single emitter events (cycle divided)
    % Finds which photons belong to single emitter subcycles
    if ~( ii>1 && SingleEmitter_Cell_ind(ii)==SingleEmitter_Cell_ind(ii-1) ), % Keep the total cycle time before photons were earased
        TotalCycleTime = timeDec_cell{SingleEmitter_Cell_ind(ii)}(end);
    end
    MaxTimeDecSingleEmitter = TotalCycleTime*(CycleDivInd(ii)/CycleDiv);
    MinTimeDecSingleEmitter = TotalCycleTime*((CycleDivInd(ii)-1)/CycleDiv);
    Single_emitter_dec_BOOL = MinTimeDecSingleEmitter <= timeDec_cell{SingleEmitter_Cell_ind(ii)} &...
        timeDec_cell{SingleEmitter_Cell_ind(ii)} <= MaxTimeDecSingleEmitter;
    
    % Adds single photon events into timeDec_single & ChannelsInd_single
    timeDec_single{SingleEmitter_Cell_ind(ii)} = [ timeDec_single{SingleEmitter_Cell_ind(ii)} ;...
            timeDec_cell{SingleEmitter_Cell_ind(ii)}(Single_emitter_dec_BOOL)];
    ChannelsInd_single{SingleEmitter_Cell_ind(ii)} = [ ChannelsInd_single{SingleEmitter_Cell_ind(ii)} ,...
            ChannelsInd_cell{SingleEmitter_Cell_ind(ii)}(Single_emitter_dec_BOOL) ];    
end

% Concatenates cells in timeDec_single into one vector: timeDecVec_single
[timeDecVec_single, ChannelsIndVec_single, dT_single_cell]=concatonateCellData...
            (timeDec_single,ChannelsInd_single, SingleEmitter_unique_Cell_ind, Cell_all_ind, trigChannel, dT_cycle);        
    
%% Divide photons into blocks of N_loc photons
% Create subset matrix timeDec_single_subset_mat
dTDiscont=mean(dT_cycle)/CycleDiv; % Maximal time for discontinuity

% Single emitter events    
[timeDec_single_subset_mat,ChannelsInd_single_subset_mat]=...
    localization_blockDivide(timeDecVec_single, ChannelsIndVec_single,...
    N_loc, dTDiscont);

tot_time_single = double((timeDec_single_subset_mat(end,:)-timeDec_single_subset_mat(1,:)))*TPB;
time_from_measStart_single=timeDec_single_subset_mat(1,:)*TPB*1e-9;
if length(tot_time_single)==1,
    ph_per_det_mat_single = hist(ChannelsInd_single_subset_mat,1:16)' -...
        DarkCurrent'*tot_time_single*1e-9;
else
    ph_per_det_mat_single = hist(ChannelsInd_single_subset_mat,1:16) -...
        DarkCurrent'*tot_time_single*1e-9;
end
ph_per_det_mat_single(trigChannel,:)=[];
N_ph_sum_single = sum(ph_per_det_mat_single,1);

%% Correct for variations in detector efficiencies (see Supplementary Note 5)
N_blocks_single=size(ph_per_det_mat_single,2);
ph_per_det_mat_corEff_single_tmp=ph_per_det_mat_single./repmat(DetEff,1,N_blocks_single);
N_ph_sum_EffCor_single = sum(ph_per_det_mat_corEff_single_tmp,1);
N_ph_sum_EffCorFactor_single = N_ph_sum_single./N_ph_sum_EffCor_single; %
ph_per_det_mat_corEff_single = ph_per_det_mat_corEff_single_tmp.*repmat(N_ph_sum_EffCorFactor_single,15,1);

%% Localization fit of each block
fprintf('\nLocalization fit for single emitter blocks:\n');
LastStr = '';

dT=dT_single_cell(1)*TPB*1e-9;
fitData_single(N_blocks_single)=struct('est_xy', [0 0], 'sig_xy', [0 0],...
    'est_ph', [0 0], 'theta', 0, 'resNorm', 0,...
    'resNormStd', 0, 'exitflag', 0);

for ii = 1:N_blocks_single
    % Display the progress
    msg = sprintf('Block %4.0f out of %4.0f', ii, N_blocks_single); %Don't forget this semicolon
    fprintf([LastStr, msg]);
    LastStr = repmat(sprintf('\b'), 1, length(msg));

    if sum(ph_per_det_mat_single(:,ii))<0.5*N_loc % disregard blocks in which more than half of the detectoion are dark current
        fitData_single(ii)=emptyStruct;
        continue
    end
    % Note: Geometrical parameters are defined within Localization_fitBundleImg_ver2
    fitDataTemp=Localization_fitBundleImg_ver2(ph_per_det_mat_corEff_single(:,ii),dT,tot_time_single(ii));
    fitData_single(ii)=fitDataTemp;
end
fprintf('\nDone\n\n');

%% Additional calculations on fit results
% Calculate what is the quantile of each resnorm
% resNormVec=[fitData_single(:).resNorm];
% for ii=1:length(fitData_single),
%     if ~isempty(fitData_single(ii).resNorm)
%         fitData_single(ii).resnormQuantile=sum(resNormVec<fitData_single(ii).resNorm)/...
%             length(resNormVec)*100;
%     end
% end

%% Organize Data
% paramData holds parameters used in localization process
paramData.DataInputStruct=DataInputStruct;
paramData.N_loc=N_loc;
paramData.CycleDivInd=CycleDivInd;
paramData.SingleEmitter_Cell_ind=SingleEmitter_Cell_ind;
paramData.CycleDiv=CycleDiv;
paramData.clock=clock;
paramData.elapsedTime=toc(t1);
% paramData.N_blocks=N_blocks;
paramData.timeEndCycleDiv=timeEndCycleDiv; % Divided time vector
paramData.Rs_time=analysisG2Struct.Rs_sum;
paramData.g2_pulsed_minus_dk_cycle=analysisG2Struct.g2_pulsed_minus_dk_cycle;
paramData.g2TrigMat=analysisG2Struct.g2TrigMat;
paramData.delDOA=analysisG2Struct.delDOA;
paramData.thrs_single_emitters=analysisG2Struct.thrs_single_emitters;
paramData.x2=x2;
paramData.Mag=748;
paramData.Ndet=15;
paramData.DetEff = DetEff;
paramData.isTrackingBool=0; % Not a tracking data (for review plot)

% Single emitter events
for ii=1:length(fitData_single),
    fitData_single(ii).ph_per_det=ph_per_det_mat_single(:,ii);
    fitData_single(ii).tot_time=tot_time_single(:,ii);
    fitData_single(ii).time_from_measStart=time_from_measStart_single(:,ii);
    cyclePerBlock=find(timeEndCycleDiv>fitData_single(ii).time_from_measStart, 1, 'first');
    fitData_single(ii).cycleIndPerBlock=cyclePerBlock;
    fitData_single(ii).g2_pulsed_minus_dk=analysisG2Struct.g2_pulsed_minus_dk_cycle(cyclePerBlock);
    fitData_single(ii).delDOA=analysisG2Struct.delDOA(cyclePerBlock);
    fitData_single(ii).Rs_cycle=analysisG2Struct.Rs_sum(cyclePerBlock);
    fitData_single(ii).N_ph_sum_EffCorFactor= N_ph_sum_EffCorFactor_single(ii);
    fitData_single(ii).ph_per_det_corEff = ph_per_det_mat_corEff_single(:,ii);
end


%% Postproccessing
%  block rejection
[boolAcceptBlock ,rejectReason,rejectDistValBlocks]=...
    Localization_acceptProtocol(fitData_single, postProcThreshStruct);

for ii=1:length(fitData_single),
    fitData_single(ii).boolAcceptBlock=boolAcceptBlock(ii);
    fitData_single(ii).rejectReason = rejectReason(ii);
    fitData_single(ii).rejectDistValBlocks = rejectDistValBlocks(ii);
end
paramData.postProcThreshStruct = postProcThreshStruct;

%% Save data:   
% Save localization data in *.mat file
outputDir=fullfile(DPC230Folder,'LocalizationData');
if ~exist(outputDir,'dir'),
    mkdir(outputDir);
end
savePath=fullfile(outputDir,'localizationDataStruct.mat');
save(savePath, 'paramData', 'fitData_single')

% Save text file log of parameters:
fid=fopen([savePath(1:end-4), '.txt'], 'wt+');

fprintf(fid, 'Data folder: %s\n', paramData.DataInputStruct.DPC230Folder);
fprintf(fid, 'Photons per block: %d\n', paramData.N_loc);
fprintf(fid, 'Cycle divider: %d\n', paramData.CycleDiv);
fprintf(fid, 'Single emitter cycles: %d\n', numel(paramData.SingleEmitter_Cell_ind));
fprintf(fid, 'Single emitter blocks: %d\n', numel(fitData_single));
c=paramData.clock;
fprintf(fid, 'Date and time: %02d-%02d-%d \t %d:%d\n', [c(3) c(2) c(1) c(4) c(5)]);
fprintf(fid, 'Run time: %.1f sec\n', paramData.elapsedTime);
fclose(fid);
