# Supplementary material for: Quantum correlation enhanced super-resolution localization microscopy enabled by a fibre bundle camera
Source: Nat Commun. 2017 Mar 13;8:14786. doi: 10.1038/ncomms14786 (PMC5355801; doi:10.1038/ncomms14786)
Supplement: Supplementary Software 1 — This software package contains the algorithms for calculating g^(2), thresholding single-emitter events and the localization algorithm used in the manuscript. [file ncomms14786-s2.zip › Localization/calcDist_ver2.m]

function dist=calcDist_ver2(cps1, cps2)
% dist is the std=sig between two imagaes with noise std=sig  for each of
% cps1 and cps2, and the dist has a standard error = std/sqrt(legth(cps)).

cps1Norm=cps1(:)/sum(cps1);
cps2Norm=cps2(:)/sum(cps2);

% sumCps1=sum(cps1);
% sumCps2=sum(cps2);
% dcps1=zeros(size(cps1));
% dcps2=zeros(size(cps2));
% for i=1:length(cps1),
%     dcps1(i)=sqrt( (sumCps1-cps1(i)).^2./sumCps1.^4*cps1(i) +...
%                    cps1(i)^2*sum(cps1/sumCps1.^4)-cps1(i)^3/sumCps1.^4 );
%     dcps2(i)=sqrt( (sumCps2-cps2(i)).^2./sumCps2.^4*cps2(i) +...
%                    cps2(i)^2*sum(cps2/sumCps2.^4)-cps2(i)^3/sumCps2.^4 );    
% end
% dist=1/length(cps1)*sum(abs(cps1Norm-cps2Norm)./sqrt(dcps1.^2+dcps2.^2));

dcpsNormSq_f = @(CPS) CPS(:).*(~eye(length(CPS))*CPS(:)) / (sum(CPS).^3);
dcps1NormSq = dcpsNormSq_f(cps1); 
dcps2NormSq = dcpsNormSq_f(cps2); 

dist_sq = mean( (cps1Norm-cps2Norm).^2 ./(dcps1NormSq + dcps2NormSq)); 
dist = sqrt(dist_sq);
