# Supplementary material for: Quantum correlation enhanced super-resolution localization microscopy enabled by a fibre bundle camera
Source: Nat Commun. 2017 Mar 13;8:14786. doi: 10.1038/ncomms14786 (PMC5355801; doi:10.1038/ncomms14786)
Supplement: Supplementary Software 1 — This software package contains the algorithms for calculating g^(2), thresholding single-emitter events and the localization algorithm used in the manuscript. [file ncomms14786-s2.zip › Localization/concatonateCellData.m]

function [timeDecVec, ChannelsIndVec, dT_cell]=concatonateCellData(timeDec_cell,ChannelsInd_cell, Cell_ind, Cell_all_ind, refChannel, dT_cycle)
% concatonateCellData
% Concatonates data in cell array timeDec_cell at cells Cell_ind into one 
% untied vector timeDec_subset. Does the same for 
% ChannelsInd_cell -> ChannelsInd_subset
%
% Time in timeDec_subset is chronological time from measurement start in
% TPB
%
% Called by LocalizationFunc_ver2a

TPB = .164610; % TPB in nanosec.

N_Cells=length(Cell_ind);

timeDecVec = []; ChannelsIndVec = []; 
dT_cell = zeros(N_Cells,1); % Timing for each cycle
% nonEmptyCell=~cellfun(@isempty, timeDec_cell);
% dT_cycle = (timeDec_cell{Cell_ind(firstNonEmptyCell)}(end)-timeDec_cell{Cell_ind(firstNonEmptyCell)}(1))*TPB*1e-9; %calculated dT for the first Cycle in use. Trig detection are still in variable
for Cell_i = 1:N_Cells
    CycleChronological = find(Cell_all_ind==Cell_ind(Cell_i));  % Position of current cycle in chronological order
    lastTPB=sum(dT_cycle(1:CycleChronological-1))/TPB*1e9; % Time upto this sub-cycle in TPB
    %     lastTPB = ((CycleChronological-1)*dT_cycle)*1e9/TPB;
    timeDec_subset_tmp = timeDec_cell{Cell_ind(Cell_i)};
    ChannelsInd_subset_tmp= ChannelsInd_cell{Cell_ind(Cell_i)}';
    
    if isempty(timeDec_subset_tmp), % in case the whole cycle is singleEmitter
        dT_cell(Cell_i)=0;        
    else
        % Gets rid of reference channel refChannel ============================
        pulse_inds_tmp = (ChannelsInd_subset_tmp == refChannel);
        dT_cell(Cell_i) = timeDec_subset_tmp(find(pulse_inds_tmp,1,'last')) - timeDec_subset_tmp(find(pulse_inds_tmp,1,'first'));
        timeDec_subset_tmp(pulse_inds_tmp) = [];
        ChannelsInd_subset_tmp(pulse_inds_tmp) = [];
        %======================================================================
        
        % Create united subset for all single emitter cycles =================
        timeDecVec = [timeDecVec ; (timeDec_subset_tmp + lastTPB)];
        ChannelsIndVec = [ChannelsIndVec; (ChannelsInd_subset_tmp)];
        %======================================================================
    end
end
