# Supplementary material for: Quantum correlation enhanced super-resolution localization microscopy enabled by a fibre bundle camera
Source: Nat Commun. 2017 Mar 13;8:14786. doi: 10.1038/ncomms14786 (PMC5355801; doi:10.1038/ncomms14786)
Supplement: Supplementary Software 1 — This software package contains the algorithms for calculating g^(2), thresholding single-emitter events and the localization algorithm used in the manuscript. [file ncomms14786-s2.zip › Localization/D2GaussianBg_SumCores_Theta.m]

function F = D2GaussianBg_SumCores_Theta(x,xdata)
% Same as D2GaussianBg_SumCores with the option of fit to tilted 2D
% gaussian (elipsoid shaped fit)

% Core positions taken from xdata vector
Mag = 748;
Core_r = 100/2/Mag; % 100microns/2/Magnification.

% Define mesh grid
dxy = 0.005;
x_vec = (min(xdata(:,1,1))-Core_r):dxy:(Core_r+dxy+max(xdata(:,1,1)));
y_vec(:,1) = (min(xdata(:,1,2))-Core_r):dxy:(Core_r+dxy++max(xdata(:,1,2)));
Xm = x_vec(ones(length(y_vec), 1),:);
Ym = y_vec(:,ones(1, length(x_vec)));

% Rotate meshgrid around the emitter position
theta=x(7);
rVec=[x(2) ; x(4)];
matRotation=[ cos(theta) -sin(theta) ; sin(theta) cos(theta) ];

delXmPrime=cos(theta)*(Xm-rVec(1)) + sin(theta)*(Ym-rVec(2));
delYmPrime=-sin(theta)*(Xm-rVec(1)) + cos(theta)*(Ym-rVec(2));

F = zeros([size(xdata,1) size(xdata,2)]);
GaussF = (x(1)/(2*pi*x(3)*x(5)).*exp( -(delXmPrime.^2/(2*x(3)^2) +...
                                        delYmPrime.^2/(2*x(5)^2)) ) );
for ii = 1:size(xdata,1) % runs over the number of detectors.
    for jj = 1%:size(xdata,2) % dummy index (size(xdata,2) should be one
        F(ii,jj) = sum(sum( ( ((Xm-xdata(ii,jj,1)).^2+(Ym-xdata(ii,jj,2)).^2) <= Core_r^2)....
            .*GaussF))*dxy^2 ;
    end
end
F=F+x(6);
