# Supplementary material for: Quantum correlation enhanced super-resolution localization microscopy enabled by a fibre bundle camera
Source: Nat Commun. 2017 Mar 13;8:14786. doi: 10.1038/ncomms14786 (PMC5355801; doi:10.1038/ncomms14786)
Supplement: Supplementary Software 1 — This software package contains the algorithms for calculating g^(2), thresholding single-emitter events and the localization algorithm used in the manuscript. [file ncomms14786-s2.zip › Localization/dpc230_forLocalization.m]

function [timesDec, ChannelsInd, dT, Rs,LastStr] = ...
    dpc230_forLocalization(...
    CHANNELS,DPC230Folder,FileName,CurrentCycle,MaxCycle,...
    CycleRepeatTime,StrFileFormat,DataSizeToRead,RelativeDelays, LastStr)

% DPC230 photon detections read for localization algorithm.
% No correlations are calculated here.

TPB = .164610; % TPB in nanosec.

timesDec = []; 
ChannelsInd = [];

CNUM = length(CHANNELS); % number of channels
dT = 0;
Rs= zeros(1,CNUM);
tic;
for CycInd = 1:DataSizeToRead
    
    Toc1 = toc;
    if (CycInd>1 && Toc1-TocLastCycle<CycleRepeatTime)
        disp('WAITING FOR CYCLES');
        pause(CycleRepeatTime - (Toc1-TocLastCycle));
    end
   
    Cycle = mod(CurrentCycle + CycInd - 1 - 1,MaxCycle)+1;
    % Display the progress
    if exist('LastStr','var')
    msg = sprintf('Loading Cycle No. %4.0f', Cycle); %Don't forget this semicolon
    fprintf([LastStr, msg]);
    LastStr = repmat(sprintf('\b'), 1, length(msg));
    else
        Cycle
        LastStr = '';
    end
    
    % Reading data files===================================================
    fid = -1;
    while(fid == -1 && toc-Toc1<2) % don't continue reading for more than 2 secs
    fid = fopen(fullfile(DPC230Folder,[num2str(FileName) '_c' num2str(Cycle, StrFileFormat) '.spc']));
    end
    
    if fid == -1
        return;
    end
    
    dec = [];
    Toc2 = toc;
     
    while(isempty(dec))
        dec = fread(fid, inf, 'uint32=>uint32', 'ieee-le');
    end    
    fclose(fid);
    %======================================================================
    
    %======================================================================
    % Converting data format ==============================================
    %======================================================================
    
    if isempty(dec)
        continue
    end
    hi = (idivide(dec,2^30,'floor') == 1);% logical vector of high time indices
    events = (idivide(dec,2^30,'floor') == 0);% logical vector of events' indicesCHANNELS = [13:20,1:12]; % channels that are in use, ordered sequentially
    hiVals = mod(dec(hi),2^30); % decimals of 30 bits of high time changes
    hiNums = cumsum(hi); % high times to use for each event; ex. if hiNums(i) = j then event at i uses high time of hiVals(j) 
    hiNums(1) = 1; % the Descriptor has no associated high time, and is arbitrarily set to 1
    hiDec32 = hiVals(hiNums);
    hiDec = 2^24 * double(hiDec32(events)); % convert to decimal
    DecEvent = dec(events); % events in decimal
    lowDec = double(mod(DecEvent,2^24)); % events in decimal
    timesDec = double(lowDec + hiDec);
    channelNums = mod(idivide(DecEvent,2^24,'floor'),2^5); 
%     channelAmtCycle = zeros(1, CNUM); % channelAmtCycle(i) = number of photons in channel i during this cycle
%     timesAllCycles(totalHits : totalHits + length(timesDec) - 1) = timesDec(:); % only when calculating relative delays
%     channelNumsAllCycles(totalHits : totalHits + length(timesDec) - 1) = channelNums(:); % only when calculating relative delays
%     totalHits = totalHits + length(timesDec);
    dT = dT + double((timesDec(end)-timesDec(1))) * (TPB * 1e-9); % Cycle duration in secs.
    
    channelInd =  repmat(CHANNELS,length(channelNums),1) == repmat(channelNums,1,CNUM);
    CH2Ind =zeros(1,20);
    for i = 1:CNUM
        timesDec(channelInd(:,i)) = timesDec(channelInd(:,i)) + (RelativeDelays(i));
        Rs(i) = sum(channelNums == CHANNELS(i)) + Rs(i);
    %         channelTotals(i) = channelTotals(i) + channelAmtCycle(i);
        CH2Ind(CHANNELS(i))= i;
    end
    tmp = [ timesDec ,double(channelNums)];
    tmp2 = sortrows(tmp,1);
    timesDec = tmp2(:,1);
    channelNums = tmp2(:,2);
    
    ChannelsInd = CH2Ind(channelNums);
    %======================================================================
end

 if dT < 1e-8
     dT = 1e-8;
 end
