# Supplementary material for: Quantum correlation enhanced super-resolution localization microscopy enabled by a fibre bundle camera
Source: Nat Commun. 2017 Mar 13;8:14786. doi: 10.1038/ncomms14786 (PMC5355801; doi:10.1038/ncomms14786)
Supplement: Supplementary Software 1 — This software package contains the algorithms for calculating g^(2), thresholding single-emitter events and the localization algorithm used in the manuscript. [file ncomms14786-s2.zip › Localization/generateBundleImg.m]

function [BundleImg,xVec,yVec,x2] =generateBundleImg(detVec)
% generateBundleImg
% Generate matrix BundleImg of bundle image with contrast detVec


Mag = 748; % From May 2015
x2 = [ 309.1,209.3,318.8,219,112,233.6,129,408.9,  457,505.7,301.6,398.9,425.4,262.6,337.9;...
    ones(1,15)*0.15;...
       155.8,119.3,258.1,221.5,182.6,323.8,280,194.8,  398.9,243.2,53.52,90.01,301.6,435.4,364.8;...
       ones(1,15)*0.15;];     

x2([1,3],:) = x2([1,3],:)/Mag;

Ndet=size(x2,2); 

xVec = (min(x2(1,:))-0.1):.005:(max(x2(1,:))+0.1); 
yVec = (  (min(x2(3,:))-0.1):.005:(max(x2(3,:))+0.1) )';
[Xm,Ym] = meshgrid(xVec,yVec);
Core_r = 100/2/Mag; % 100microns/Magnification.

BundleImg = zeros(size(Xm));
for ii=1:Ndet
    BundleImg = BundleImg + (((Xm-x2(1,ii)).^2+(Ym-x2(3,ii)).^2)<=Core_r^2)*detVec(ii);
end
