# Supplementary material for: Quantum correlation enhanced super-resolution localization microscopy enabled by a fibre bundle camera
Source: Nat Commun. 2017 Mar 13;8:14786. doi: 10.1038/ncomms14786 (PMC5355801; doi:10.1038/ncomms14786)
Supplement: Supplementary Software 1 — This software package contains the algorithms for calculating g^(2), thresholding single-emitter events and the localization algorithm used in the manuscript. [file ncomms14786-s2.zip › Localization/Load_and_Divide_data_fun.m]

% Loads and divides data files from the dpc into cells of a specific number
% of photons in each cell
% written by Yonatan Israel
% Date: 17/03/2014

% Edited: 20.08.2015 RT.
% Edited: 06.09.2015 RT

function [timeDec_cell,ChannelsInd_cell,Rs_time] = Load_and_Divide_data_fun(DataInputStruct)

TPB = .164610; % TPB in nanosec.

LastStr = '';
% addpath(fullfile('..','DPC230'))

DPC230Folder = DataInputStruct.DPC230Folder;
FileName = 'rh110_mult3';
MaxCycle_dpc230 = 2000;

if isfield(DataInputStruct,'Cell_ind')
    Cycles_vec = DataInputStruct.Cell_ind;
end

DigitsNumberInCycles = 4;
CycleRepeatTime = 0.02; % in secs. 
StrFileFormat = ['%0' num2str(DigitsNumberInCycles) 'd'];
CHANNELS = [13:20,3:10]; % channels that are in use, ordered sequentially
MaxCycle = length(DataInputStruct.Cell_ind);

DataSizeToRead = 1;
% RelativeDelays = [0 8 -20 12 -17 26 10 -15 30 59 17 15 -28 21 10 -1];
% RelativeDelays = [0 8+2 -20+17 12 -17-1 26+2 10+1 -15+1 30 59 17 15 -28 21 10 -1]; % UPDATE:2/6/14
RelativeDelays = [0 10 -3 12 -17-1 29-2 13-1 -15 35 59+8 17+4 15+7 -28+2 -292+85+643-36 10+6 -1+4]; % UPDATE:07/06/15 (pulsed 473nm, brown function gen)


%%
fprintf('Loading data written by DPC card:\n');
timeDec_cell=cell(1,MaxCycle);
ChannelsInd_cell=cell(1,MaxCycle);

Rs_time = zeros(8,length(DataInputStruct.Cell_ind));
for i = Cycles_vec
    
    CurrentCycle = i;
    
    [timesDec, ChannelsInd, dT, Rs,LastStr] = dpc230_forLocalization(CHANNELS,...
        DPC230Folder,FileName,CurrentCycle,MaxCycle_dpc230,...
        CycleRepeatTime,StrFileFormat,DataSizeToRead,...
        RelativeDelays,LastStr);
    
    timeDec_cell{i} = timesDec;
    ChannelsInd_cell{i} = ChannelsInd;
    
    
    
    CurCycIndfromStart = find(i == DataInputStruct.Cell_ind);
    
    Rs_time(1:16,CurCycIndfromStart) = Rs(1:16)/dT;
end
fprintf('\nDone\n');
