# Supplementary material for: Quantum correlation enhanced super-resolution localization microscopy enabled by a fibre bundle camera
Source: Nat Commun. 2017 Mar 13;8:14786. doi: 10.1038/ncomms14786 (PMC5355801; doi:10.1038/ncomms14786)
Supplement: Supplementary Software 1 — This software package contains the algorithms for calculating g^(2), thresholding single-emitter events and the localization algorithm used in the manuscript. [file ncomms14786-s2.zip › Localization/Localization_acceptProtocol.m]

function [boolAcceptBlock ,rejectReason,rejectDistValBlocks]=...
            Localization_acceptProtocol(fitData, threshStruct)

% Must be synced with the coding for rejection reasons in returnRejectStr
        
% 1. Reject by std
sigXY=[fitData(:).sig_xy];
sigX=sigXY(1:2:end-1);
sigY=sigXY(2:2:end);

rejectBlockByStd= sigX>max(threshStruct.thresSigX) |...
                    sigX<min(threshStruct.thresSigX) |...
                    sigY>max(threshStruct.thresSigY) |...
                    sigY<min(threshStruct.thresSigY);                 
                    

% 2. Reject according to distance
threshDist = threshStruct.threshDist;
rejectDistValBlocks = Localization_SortDist(fitData,~rejectBlockByStd);
boolRejectBlockByDist= rejectDistValBlocks>threshDist;
boolRejectSingleBlockInCyc = rejectDistValBlocks==-888;

% Final Rejection Reason:
rejectReason = zeros(size(fitData));
rejectReason(rejectBlockByStd) = 1;
rejectReason(boolRejectBlockByDist) = 2;
rejectReason(boolRejectSingleBlockInCyc) = 3;

boolAcceptBlock = rejectReason==0;
