# Supplementary material for: Quantum correlation enhanced super-resolution localization microscopy enabled by a fibre bundle camera
Source: Nat Commun. 2017 Mar 13;8:14786. doi: 10.1038/ncomms14786 (PMC5355801; doi:10.1038/ncomms14786)
Supplement: Supplementary Software 1 — This software package contains the algorithms for calculating g^(2), thresholding single-emitter events and the localization algorithm used in the manuscript. [file ncomms14786-s2.zip › Localization/localization_blockDivide.m]

function [timeDec_subset_mat,ChannelsInd_subset_mat]=...
        localization_blockDivide(timeDec_subset, ChannelsInd_subset, N_loc, dTDiscont)
% localization_blockDivide
%
% Splits the data in timeDec_subset & ChannelsInd_subset into blocks of
% N_loc length in timeDec_subset_mat & ChannelsInd_subset_mat.
%
% Blocks are discontinued at point in which the time difference is bigger
% than dT.
%
TPB = .164610; % TPB in nanosec.

timeDec_diff = diff(timeDec_subset);
timeDiscontInds = find(timeDec_diff*TPB*1e-9>dTDiscont*.99);
Ndiscont = length(timeDiscontInds);
if 1<length(timeDiscontInds) % Is there a discontinuity?
    timeDiscontInds = [0; timeDiscontInds]; 
    N_blocks = 0;
    ChannelsInd_subset_mat = [];
    timeDec_subset_mat = [];
    for dd = 1:Ndiscont
        lastIndB4discont = timeDiscontInds(dd+1)-...
            rem(timeDiscontInds(dd+1)-timeDiscontInds(dd),N_loc);
        N_blocks_inds = (timeDiscontInds(dd)+1):lastIndB4discont;
        ChannelsInd_subset_N = ChannelsInd_subset(N_blocks_inds);
        timeDec_subset_N = timeDec_subset(N_blocks_inds);
        N_blocks_discont = floor(length(N_blocks_inds)/N_loc);

        ChannelsInd_subset_mat = [ChannelsInd_subset_mat,...
            reshape(ChannelsInd_subset_N,N_loc,N_blocks_discont)];
        timeDec_subset_mat = [timeDec_subset_mat,...
            reshape(timeDec_subset_N,N_loc,N_blocks_discont)];

        N_blocks = N_blocks + N_blocks_discont;
    end

else

    N_blocks = floor(length(timeDec_subset)/N_loc);
    ChannelsInd_subset_N = ChannelsInd_subset(1:(N_blocks*N_loc));
    timeDec_subset_N =  timeDec_subset(1:(N_blocks*N_loc));


    ChannelsInd_subset_mat = reshape(ChannelsInd_subset_N,N_loc,N_blocks);
    timeDec_subset_mat = reshape(timeDec_subset_N,N_loc,N_blocks);
end


%==========================================================================
