# Supplementary material for: Quantum correlation enhanced super-resolution localization microscopy enabled by a fibre bundle camera
Source: Nat Commun. 2017 Mar 13;8:14786. doi: 10.1038/ncomms14786 (PMC5355801; doi:10.1038/ncomms14786)
Supplement: Supplementary Software 1 — This software package contains the algorithms for calculating g^(2), thresholding single-emitter events and the localization algorithm used in the manuscript. [file ncomms14786-s2.zip › Localization/Localization_calcImgProximity.m]

function rejectDistVal=Localization_calcImgProximity(cycFiberImgMat)

% Generate distance matrix
N_mat=size(cycFiberImgMat,2);

distMat=zeros(N_mat);
for i=1:N_mat,
    for j=1:i-1,
        distMat(i,j)=calcDist_ver2(...
                cycFiberImgMat(:,i),...
                cycFiberImgMat(:,j));
%         distMat(j,i)=distMat(i,j);
    end
end
distMatBackup=distMat;
% 
rejectDistVal=zeros(1,N_mat);
rejectInd=zeros(1,N_mat);
for i=1:N_mat-2,
    maxDist=max(distMat(:));
    [row,col]=find(maxDist==distMat);   
    
    % Try options of removing row
    testMatRemRow=distMat(1:end~=row, 1:end~=row);
    
    % Try options of removing col
    testMatRemCol=distMat(1:end~=col, 1:end~=col);
    
    if max(testMatRemCol(:))>max(testMatRemRow(:)),
        removeInd=row;        
    else
        removeInd=col;        
    end
    distMat(removeInd,:)=0;
    distMat(:,removeInd)=0;
    rejectInd(i)=removeInd;

    rejectDistVal(removeInd)=maxDist;
end
maxDist=max(distMat(:));
[row,col]=find(maxDist==distMat);
rejectDistVal(row)=maxDist;
rejectDistVal(col)=maxDist;
rejectInd(i+1)=row;
rejectInd(i+2)=col;
