# Supplementary material for: Quantum correlation enhanced super-resolution localization microscopy enabled by a fibre bundle camera
Source: Nat Commun. 2017 Mar 13;8:14786. doi: 10.1038/ncomms14786 (PMC5355801; doi:10.1038/ncomms14786)
Supplement: Supplementary Software 1 — This software package contains the algorithms for calculating g^(2), thresholding single-emitter events and the localization algorithm used in the manuscript. [file ncomms14786-s2.zip › Localization/Localization_fitBundleImg_ver2.m]

function fitData=Localization_fitBundleImg_ver2(ph_per_det,dT,tot_time)
% ver2 - 18.02.2016 - RT
% Added the parameter theta (radian) to the fit. Fits to tilted gaussian

Mag = 748; % From May 2015
x2 = [ 309.1,209.3,318.8,219,112,233.6,129,408.9,  457,505.7,301.6,398.9,425.4,262.6,337.9;...
    ones(1,15)*0.15;...
       155.8,119.3,258.1,221.5,182.6,323.8,280,194.8,  398.9,243.2,53.52,90.01,301.6,435.4,364.8;...
       ones(1,15)*0.15;];     
x2([1,3],:) = x2([1,3],:)/Mag;
Core_r = 100/2/Mag; % 100microns/Magnification.

Ndet=15;
xdata = [];
xdata(1:Ndet,1,1) = x2(1,:); %#ok<PFBNS> % position in the image that each fiber get
xdata(1:Ndet,1,2) = x2(3,:); 

N_loc_block=sum(ph_per_det);
factor = 1.5; % factor to account for the PSF actual size on the detectors.
sig_x = factor*0.45*0.6/1.4/2; % Sigma ~ 0.45*lambda/(2*NA)
sig_y = sig_x;
fillFactor=0.7;

% Check for blocks that aren't contious in time
% This is not really suposed to happen. The part with Ndiscont takes
% care of it
% if dT*1e9<=tot_time, % Gets rid of blocks that are partly made of two different cycles
%     fitData.est_xy = [-99 -99];
%     fitData.sig_xy = [-99 -99];
%     fitData.est_ph = [-99 -99];
%     fitData.resNormVec=-99;
%     fitData.resNormVecNorm=-99;
%     fitData.exitflag=-99;
%     return
% end
    
lb = [1, min(x2(1,:))-1.5*Core_r, 0.8*sig_x min(x2(3,:))-1.5*Core_r, 0.8*sig_y, -N_loc_block/15*0.1, 0];
ub = [2*N_loc_block/fillFactor, max(x2(1,:))+1.5*Core_r, 1.3*sig_x, max(x2(3,:))+1.5*Core_r, 1.3*sig_y, N_loc_block/15*0.1, pi/2];
x0=[N_loc_block/fillFactor,x2(1,4),sig_x,x2(3,4),sig_y,1, 0];

[param,resnorm,~,exitflag] = ...
    lsqcurvefit(@D2GaussianBg_SumCores_Theta,x0,xdata,ph_per_det,lb,ub,...
    optimset('TolFun',1e-12,'TolX',1e-8,'MaxFunEval',800,...
             'UseParallel','always', 'display', 'off')); % This is exact as it does not take the size of the fibers.

fitData.est_xy = param([2 4]);
fitData.sig_xy = param([3 5]);
fitData.est_ph = param([1 6]); % fit photon intensity and background  
fitData.theta=param(7);

fitData.resNorm=resnorm;
fitData.resNormStd=...
    mean((D2GaussianBg_SumCores_Theta(param,xdata)-ph_per_det).^2./...
                                             ph_per_det);
fitData.exitflag=exitflag;
