# Supplementary material for: Quantum correlation enhanced super-resolution localization microscopy enabled by a fibre bundle camera
Source: Nat Commun. 2017 Mar 13;8:14786. doi: 10.1038/ncomms14786 (PMC5355801; doi:10.1038/ncomms14786)
Supplement: Supplementary Software 1 — This software package contains the algorithms for calculating g^(2), thresholding single-emitter events and the localization algorithm used in the manuscript. [file ncomms14786-s2.zip › Localization/Localization_SortDist.m]

function rejectDistValBlocks = Localization_SortDist(fitData,acceptBool)

% This function returns the minimal distances of blocks in every cycle
% In case of prior "acceptance bool" - take only accepted blocks to
% calculate the distances.

rejectDistValBlocks=-999*ones(1,length(fitData));
% Postproccessing - Rejecting far events
cycleIndPerBlockSingVec=[fitData(:).cycleIndPerBlock];
singlesCycles=unique(cycleIndPerBlockSingVec);
NsinglesCyc=length(singlesCycles);

if nargin<2 % lets user insert no accept bool rule.
    acceptBool = ones(size(fitData));
end

for ii=1:NsinglesCyc,
    curCycle=singlesCycles(ii);
    boolCurCycle=cycleIndPerBlockSingVec==curCycle;
    acceptBoolCyc = acceptBool&boolCurCycle;
    if sum(acceptBoolCyc)<2
        rejectDistValBlocks(acceptBoolCyc)=-888; % Reject a single block.
        continue
    end
    cycFiberImgMat=reshape([fitData(acceptBoolCyc).ph_per_det_corEff], 15, sum(acceptBoolCyc));
    rejectDistValBlocks(acceptBoolCyc)=Localization_calcImgProximity(cycFiberImgMat);
    
%     stBlockInd=find(boolCurCycle,1);
%     for iii=1:length(rejectDistVal),        
%         fitData_single(stBlockInd+iii-1).rejectDistVal=rejectDistVal(iii);
%     end
end
