# Supplementary material for: Quantum correlation enhanced super-resolution localization microscopy enabled by a fibre bundle camera
Source: Nat Commun. 2017 Mar 13;8:14786. doi: 10.1038/ncomms14786 (PMC5355801; doi:10.1038/ncomms14786)
Supplement: Supplementary Software 1 — This software package contains the algorithms for calculating g^(2), thresholding single-emitter events and the localization algorithm used in the manuscript. [file ncomms14786-s2.zip › Localization/MakeFig3c.m]

function MakeFig3c(DPC230Folder)

% Note when using MATLAB R2014a or earlier change the dot notation of
% setting properties of graphic object into "set" function.
% Example: "hAxScat.YTick=[];" would change to "set(hAxScat,'YTick',[]);

%%  Parameters
fh2 = figure('position',[605,50,500,400]);  % Make figure
FontSizeTxt1 = 12;
SBar = 50e-3; % scale bar length in microns
distThrs = 0.0577; 
Nemitters = 2;

%% Load localization data
locFilePath=fullfile(DPC230Folder,'LocalizationData', 'localizationDataStruct.mat');
load(locFilePath);

%% Organize data for figure
% Throw localization blocks rejected in post processing
fitDataPost = fitData_single([fitData_single.boolAcceptBlock]); 
% Extract localiztion centers
locCenterMat= reshape([fitDataPost.est_xy],2,[]).';
% Extract localiztion times
locTimeVec=[fitDataPost.time_from_measStart]';


%% Generate figure
% Create scatter plot with all localization from single emitter events that
% passed the post processing rejection criteria
% Color code presents time from beginning of measurement.
hAxScat = axes();
hScat=scatter(hAxScat,locCenterMat(:,1),locCenterMat(:,2),...
            50,locTimeVec,'filled');

% Set properties for axes and scatter plot
% Note if using MATLAB R2014a or earlier change these lines to use the
% "set" function
hScat.LineWidth=4;
axis image
hAxScat.XLim = hAxScat.XLim + [-1 1]*diff(hAxScat.XLim)*0.25;
hAxScat.YLim = hAxScat.YLim + [-1 1]*diff(hAxScat.YLim)*0.25;
hAxScat.FontSize=FontSizeTxt1;
hAxScat.YTick=[];
hAxScat.XTick=[];
hAxScat.FontName='Helvetica';
hAxScat.Box = 'on';
colormap(hAxScat,'cool')

xlabel(hAxScat,'x (\mum)',...
    'FontName', 'Helvetica',...
    'FontSize', FontSizeTxt1); 
ylabel(hAxScat,'y (\mum)',...
    'FontName', 'Helvetica',...
    'FontSize', FontSizeTxt1); 


% Create colorbar
hc1 = colorbar();
% Set properties for colorbar
hc1.Position = [0.82 0.71 0.02 0.1];
hc1.Ticks = [min(ceil(locTimeVec*10)/10), max(floor(locTimeVec*10)/10)]; 
hc1.FontSize = FontSizeTxt1;
hc1.AxisLocation =  'in';
ylabel(hc1,'Time (s)',...
    'FontName', 'Helvetica',...
    'FontSize', FontSizeTxt1); 

%% Attempt at separating into two QDS
locCenterDist = sqrt(diff(locCenterMat(:,1)).^2+diff(locCenterMat(:,2)).^2);

% Seperate the localizations into two emitters according to threshold of
% distance between localization centers
boolDist = locCenterDist > distThrs; 
firstSwitchInd=find(boolDist, 1, 'first')+1;
nLoc=size(locCenterMat,1);
trackIDcrop1=zeros(1,nLoc);
trackIDcrop1(1:(firstSwitchInd-1))=1;
trackIDcrop1(firstSwitchInd)=2;
for ii=(firstSwitchInd+1):length(locCenterMat),
    lastPos1=locCenterMat(find(trackIDcrop1==1,1,'last'),:);
    lastPos2=locCenterMat(find(trackIDcrop1==2,1,'last'),:);
    curPos=locCenterMat(ii,:);
    if norm(lastPos1-curPos)<...
                norm(lastPos2-curPos),
          trackIDcrop1(ii)=1;  
    else
          trackIDcrop1(ii)=2;
    end
end

% Plot trajectory lines for the emitters
hold(hAxScat,'on');
for i=1:Nemitters 
    emitterBool = trackIDcrop1==i;
    plot(hAxScat,locCenterMat(emitterBool,1),locCenterMat(emitterBool,2),'k');
end

% Add scale bar
Xbar=hAxScat.XLim(1)+0.05*diff(hAxScat.XLim);
Ybar=hAxScat.YLim(1)+0.05*diff(hAxScat.XLim);
plot(Xbar+[0 SBar],Ybar*[1 1],'k','LineWidth',5); % scale bar
text(Xbar+SBar/2,Ybar + 0.02*diff(hAxScat.YLim),...
        [num2str(SBar*1e3) ' nm'],...
        'VerticalAlignment',    'bottom',...
        'HorizontalAlignment',  'center',...
        'FontName',             'Helvetica',...
        'FontSize',             FontSizeTxt1);
hold(hAxScat,'off');
