# Supplementary material for: Quantum correlation enhanced super-resolution localization microscopy enabled by a fibre bundle camera
Source: Nat Commun. 2017 Mar 13;8:14786. doi: 10.1038/ncomms14786 (PMC5355801; doi:10.1038/ncomms14786)
Supplement: Supplementary Software 1 — This software package contains the algorithms for calculating g^(2), thresholding single-emitter events and the localization algorithm used in the manuscript. [file ncomms14786-s2.zip › Localization/Run_LocalizationAlgorithm.m]

% Description: 
% This code runs a localization algorithm as described in the manuscript,
% and in Supplementary Note 2. 
% Raw data, acuqired by a software ("SPCM", Becker & Hickl) photon counting  
% card (Becker & Hickl, DPC-230), is analyzed in this code. 
% Data that was previously analyzed by the code
% "Run_TimeTraceCalc.m' (also supplied in this software package) is loaded.
% This is used to determine single-emitter periods, for which a localization
% algorithm is applied. 
% Finally, the results are saved to 'localizationDataStruct.mat', and a
% figure of Single-particle tracking (similarly to Fig. 3(c)) is plotted.
%
% This file is part of the software package to (Yonatan Israel, Ron Tenne, 
% Dan Oron, and Yaron Silberberg
% Quantum correlation enhanced super-resolution localization 
% using a fiber bundle camera, 2017, Nature Communications)
% Please give a reference to this paper when using this software.
%
% Copyright (c) 2017, Yonatan Israel and Ron Tenne,
% Department of Physics of Complex System, Weizmann Institute of Science
%
% Modified BSD license, see file LICENSE

%% Parameters for localization:
N_loc = 1500; % number of photons used for each localization point (denoted by N in the text).

%% Initialize
% Find data path
home;
curDir=cd;
curCodePath = fileparts(which(mfilename)); % get 'Localization' folder path
cd([curCodePath,'\..']);
rootPath=cd;
dataFolder=fullfile(rootPath,'ExampleData\ExampleData3');
cd(curDir)

addpath(fullfile(rootPath,'TimeTraceCalc'));
%% Run localization analysis:
disp(['Working on ', dataFolder ', N_loc = ' num2str(N_loc)])
analyzeLocalization(dataFolder,N_loc);

%% draw figures:
MakeFig3c(dataFolder)
