# Supplementary material for: Quantum correlation enhanced super-resolution localization microscopy enabled by a fibre bundle camera
Source: Nat Commun. 2017 Mar 13;8:14786. doi: 10.1038/ncomms14786 (PMC5355801; doi:10.1038/ncomms14786)
Supplement: Supplementary Software 1 — This software package contains the algorithms for calculating g^(2), thresholding single-emitter events and the localization algorithm used in the manuscript. [file ncomms14786-s2.zip › TimeTraceCalc/analyzeDPC230_singleCycle.m]

function [dT_allCyc, Rs , g2Vec,g2_pulsed_minus_dk,...
          g2_pulsed_minus_dk_error, delDOA_paramStruct] = ...
    analyzeDPC230_singleCycle(...
    CHANNELS,DPC230Folder,FileName,CurrentCycle,MaxCycle,...
    StrFileFormat,CycNumToRead,RelativeDelays,trig_channel,TrigDivider, g2Range, DarkCurrent, CycleDivider,ForbiddenDelays)
% Description: 
% This code runs a photon corrocalization algorithm as described in the manuscript,
% and in Supplementary Note 2.
% Raw data, acuqired by a software ("SPCM", Becker & Hickl) photon counting  
% card (Becker & Hickl, DPC-230), is analyzed in this code. 
% Photon correlations g^(2) is analyzed, as described in Supplementary
% Notes 3 and 4. 
% 
% Requirements: This code is using the Matlab GPU computing toolbox, and
% must run on a computer that is equipped with a Matlab-suppprted GPU card.
%
% This file is part of the software package to (Yonatan Israel, Ron Tenne, 
% Dan Oron, and Yaron Silberberg
% Quantum correlation enhanced super-resolution localization 
% using a fiber bundle camera, 2017, Nature Communications)
% Please give a reference to this paper when using this software.
%
% Copyright (c) 2017, Yonatan Israel and Ron Tenne,
% Department of Physics of Complex System, Weizmann Institute of Science
%
% Modified BSD license, see file LICENSE 
tic
% Parametrs for triggered mode=============================================
% parameters for triggered g2 calculation
g2Offset=20;
zeroDelayExtractOffset=3;

ForbiddenPairs=[ 1, 2 ; 3, 4];

%==========================================================================

TPB = .164610; % TPB in nanosec.

g2_pulsed_minus_dk=0;
g2_pulsed_minus_dk_error=0;
CNUM = length(CHANNELS); % number of channels
dT = 0; 
dT_allCyc = 0;

% Init variables
if CycleDivider>1,
    CycleDividerBool = 1;
end
Rs= zeros(CycleDivider,CNUM);
g2Vec =zeros(CycleDivider,g2Range+1);

% Begin cycle loop ====================================================
for CycInd = 1:CycNumToRead
    
    Toc1 = toc;
    
    Cycle = mod(CurrentCycle + CycInd - 1 - 1,MaxCycle)+1;
    if mod(Cycle,10)==0,
        disp(['Cycle: ', num2str(Cycle)])
    end
    
    fid = -1;
    while(fid == -1 && toc-Toc1<3) % don't continue reading for more than 2 secs
    fid = fopen(fullfile(DPC230Folder,[num2str(FileName) '_c' num2str(Cycle, StrFileFormat) '.spc']));
    end
    
    if fid == -1
        disp('Cycle not found, moving on...');
        return;
    end
    
    % Start reading *.spc file ==========================================
    dec = [];
    stTime=toc;
    while(isempty(dec))
        dec = fread(fid, inf, 'uint32=>uint32', 'ieee-le');
%         ReadFlag = ReadFlag + 1;        
        curTime=toc;
        if curTime-stTime>0.5
            disp(['Reading file of cycle ' num2str(Cycle, StrFileFormat) ' exceeded 0.5 sec' ])
            return
        end
    end
    fclose(fid);
    % Finished reading *.spc file =======================================
    
    if isempty(dec)
        continue
    end
    hi = (idivide(dec,2^30,'floor') == 1);% logical vector of high time indices
    events = (idivide(dec,2^30,'floor') == 0);% logical vector of events' indicesCHANNELS = [13:20,1:12]; % channels that are in use, ordered sequentially
    hiVals = mod(dec(hi),2^30); % decimals of 30 bits of high time changes
    hiNums = cumsum(hi); % high times to use for each event; ex. if hiNums(i) = j then event at i uses high time of hiVals(j) 
    hiNums(1) = 1; % the Descriptor has no associated high time, and is arbitrarily set to 1
    hiDec32 = hiVals(hiNums);
    hiDec = 2^24 * double(hiDec32(events)); % convert to decimal
    DecEvent = dec(events); % events in decimal
    lowDec = double(mod(DecEvent,2^24)); % events in decimal
    timesDec = double(lowDec + hiDec);
    channelNums = mod(idivide(DecEvent,2^24,'floor'),2^5); 
    timesDec(end) = []; channelNums(end)=[]; % BUG FIX: last count is suspiciously delayed from others. (added on 12/07/15)
    dT = double((timesDec(end)-timesDec(1))) * (TPB * 1e-9); % Cycle duration in secs.
    
    channelInd =  repmat(CHANNELS,length(channelNums),1) == repmat(channelNums,1,CNUM);
    CH2Ind =zeros(1,20);
    CycleDividerInd = ceil(TPB*1e-9*timesDec*CycleDivider/dT);
    for i = 1:CNUM
        timesDec(channelInd(:,i)) = timesDec(channelInd(:,i)) + (RelativeDelays(i));
        if CycleDividerBool
            tmp = hist((channelNums == CHANNELS(i)).*CycleDividerInd,0:CycleDivider);
            Rs(:,i) = tmp(2:end);
        else
            Rs(i) = sum(channelNums == CHANNELS(i)) + Rs(i);
        end
    %         channelTotals(i) = channelTotals(i) + channelAmtCycle(i);
        CH2Ind(CHANNELS(i))= i;
    end
    tmp = [ timesDec ,double(channelNums)];
    tmp2 = sortrows(tmp,1);
    timesDec = tmp2(:,1);
    channelNums = tmp2(:,2);
    
    ChannelsInd = CH2Ind(channelNums)';
     
    
    %%% DPC2TrigConv_func %%%%%%%
    % This function converts the DPC data relative to the triggered pulse
        % IndTrig is the index of the tiggering pulse (column vec)
        % DelayFromTrig is the delay in TPB from the last trigger pulse (column vec)
        % ChannleIndTrig is the channel number of that event. (column vec)            
    trigBool =(trig_channel == ChannelsInd);
    [IndTrig,DelayFromTrig,ChannlsIndTrig,TimeDiv] =  DPC2TrigConv_func(ChannelsInd,timesDec,trig_channel,TrigDivider);    
    
    pulse_freq_meas = 1e3/(diff(timesDec([find(trigBool,1,'first'),find(trigBool,1,'last')]))*TPB/sum(trigBool));    
    pulse_freq = TrigDivider*pulse_freq_meas;
    
    %%%%%%%%%%%%%%%%%%%%%%%%%%%%%%%%%%%%%%%%%%%%%%%%%%%%%%%%%%%%%%%%
    % Calculate g2 for triggered events
    IndTrigGpu=gpuArray(IndTrig);
    ChannlsIndTrigGpu=gpuArray(ChannlsIndTrig);
    DelayFromTrig=round(DelayFromTrig);
    DelayFromTrigGPU=gpuArray(DelayFromTrig);
    
    TriggerInTPB = round(1e3/(pulse_freq)/TPB);
    ForbiddenDelayBool=zeros(1,TriggerInTPB+1);
    if ~isempty(ForbiddenDelays)
    ForbiddenDelayBool(ForbiddenDelays+1)=1;
    end  
    ForbiddenDelayBoolGPU=gpuArray(ForbiddenDelayBool);
    
    if CycleDividerBool,
        CycleDividerInd = ceil(TPB*1e-9*timesDec(~trigBool)*CycleDivider/dT);
        
        for ii=1:CycleDivider,
            curDividerInd= (CycleDividerInd==ii);
            if sum(DelayFromTrigGPU(curDividerInd)==0)>1/100*sum(curDividerInd), % Fixes a bug where nearly all photons have zero delay from trigger
                g2Vec(ii,:)=NaN(1,g2Range+1);
            else
                g2Vec(ii,:)=G2FuncGpuTrig_v2(IndTrigGpu(curDividerInd),ChannlsIndTrigGpu(curDividerInd), g2Range, g2Offset, ForbiddenPairs,...
                    DelayFromTrigGPU(curDividerInd), ForbiddenDelayBoolGPU)+g2Vec(ii,:);
            end
        end
    else
        if sum(DelayFromTrigGPU==0)>1/100*length(DelayFromTrigGPU), % Fixes a bug where nearly all photons have zero delay from trigger
            g2Vec=NaN(1,g2Range+1);
        else
            g2Vec=G2FuncGpuTrig_v2(IndTrigGpu,ChannlsIndTrigGpu, g2Range, g2Offset, ForbiddenPairs,...
                DelayFromTrigGPU, ForbiddenDelayBoolGPU)+g2Vec;
        end
    end
    %%%%%%%%%%%%%%%%%%%%%%%%%%%%%%%%%%%%%%%%%%%%%%%%%%%%%%%%%%%%%%%%
    
    dT_allCyc=dT+dT_allCyc;
end
% End of cycle loop =======================================================

% %%%%%%%%%%%%%%   Calculate g2    %%%%%%%%%%%%%%

% Correct dark current according to forbidden delay portion
dk_allowedfraction = sum(~ForbiddenDelayBool)/length(ForbiddenDelayBool); % substracting dark current for delays that are allowed
if CycleDividerBool,
    g2_dk=zeros(CycleDivider,1);
    for ii=1:CycleDivider,
        g2_dk(ii,1) = dkCalcFunc(sum(Rs(ii,1:end ~=trig_channel)/dT_allCyc*CycleDivider,1), dT_allCyc/CycleDivider, DarkCurrent, pulse_freq);
    end
else
    g2_dk = dkCalcFunc(sum(Rs(:,1:end ~=trig_channel)/dT_allCyc,1), dT_allCyc, DarkCurrent, pulse_freq);
end
g2_dk_minusforbidden = g2_dk*dk_allowedfraction;
g2_mean = mean(g2Vec(:,7:g2Range),2);
g2_0 = g2Vec(:,1);

% Correct g2 to consider uncorrelated dark current in detectors
g2_pulsed_minus_dk  =  (g2_0-g2_dk_minusforbidden)*2./(g2_mean-2*g2_dk);

% Calculate error on g2
Signalphotons = sum(Rs(:,1:end ~=trig_channel)/dT_allCyc,1) - DarkCurrent;
del_g2dk = (DarkCurrent'/(pulse_freq*1e6)).^2*dT_allCyc*Signalphotons;
del_g2dk(1:size(del_g2dk,2)+1:end) = 0; % delete diagonal terms
for i = 1:size(ForbiddenPairs,1)
    del_g2dk(ForbiddenPairs(i,1),ForbiddenPairs(i,2)) = 0;
    del_g2dk(ForbiddenPairs(i,2),ForbiddenPairs(i,1)) = 0;
end
g2_pulsed_minus_dk_error = 2*sqrt(g2_0+sum(del_g2dk(:)).*(g2_mean-g2_0).^2./(g2_mean-g2_dk).^2)./(g2_mean-g2_dk);
 


 if dT < 1e-8
     dT = 1e-8;
 end
    
    
% Save parameters for delDOA calculation in delDOA_paramStruct
for i=1:CycleDivider,
    if any(any(isnan(g2Vec))) % Bug of photons in cycle getting zero delay time.
        delDOA_paramStruct(i).G0=-99;
        delDOA_paramStruct(i).meanG=-99;
        delDOA_paramStruct(i).B=-99;
        delDOA_paramStruct(i).dc=-99;        
        delDOA_paramStruct(i).S=-99;
    else
        delDOA_paramStruct(i).G0=g2_0(i)*2;
        delDOA_paramStruct(i).meanG=g2_mean(i);
        delDOA_paramStruct(i).B=2*g2_dk(i);
        delDOA_paramStruct(i).dc=sum(DarkCurrent)*dT/CycleDivider;
        delDOA_paramStruct(i).S=sum(Rs(i,[1:(trig_channel-1), (trig_channel+1):end]))-...
        delDOA_paramStruct(i).dc;
    end
end


    
    
