# Supplementary material for: Quantum correlation enhanced super-resolution localization microscopy enabled by a fibre bundle camera
Source: Nat Commun. 2017 Mar 13;8:14786. doi: 10.1038/ncomms14786 (PMC5355801; doi:10.1038/ncomms14786)
Supplement: Supplementary Software 1 — This software package contains the algorithms for calculating g^(2), thresholding single-emitter events and the localization algorithm used in the manuscript. [file ncomms14786-s2.zip › TimeTraceCalc/analyzeG2.m]

function analyzeG2(DPC230Folder,pulse_freq,CycleDivider)
% Description: 
% This code runs a photon corrocalization algorithm as described in the manuscript,
% and in Supplementary Note 2.
% Raw data, acuqired by a software ("SPCM", Becker & Hickl) photon counting  
% card (Becker & Hickl, DPC-230), is analyzed in this code. 
% Photon correlations g^(2) is analyzed, as described in Supplementary
% Notes 3 and 4. This code saves the results to a file:
% 'ExampleData\ExampleData1\analysisG2\analysisG2_threshold.mat'.
% Finally, the time trace of photoluminescence count rate and g2 is plotted
% (similarly to Fig. 3(a) and Fig. 3(b)).
% 
% Requirements: This code is using the Matlab GPU computing toolbox, and
% must run on a computer that is equipped with a Matlab-suppprted GPU card.
%
% This file is part of the software package to (Yonatan Israel, Ron Tenne, 
% Dan Oron, and Yaron Silberberg
% Quantum correlation enhanced super-resolution localization 
% using a fiber bundle camera, 2017, Nature Communications)
% Please give a reference to this paper when using this software.
%
% Copyright (c) 2017, Yonatan Israel and Ron Tenne,
% Department of Physics of Complex System, Weizmann Institute of Science
%
% Modified BSD license, see file LICENSE
close all
%% Parameters:
DarkCurrent =  [368.654;469.644;340.002;501.489;336.291;694.435;...
        420.647;379.020;1591.010;686.283;173.411;249.130;448.907;0;369.273;331.315]';% Dark current in per detector in Hz
RelativeDelays = [0 10 -3 12 -17-1 29-2 13-1 -15 35 59+8 17+4 15+7 -28+2,...
        -292+85+643-36 10+6 -1+4]; % Relative delay between detectors in TPB
           
trig_ch_rate = 0.5; % MHz - Laser trigger supplied (see Methods section for more details)
MaxCycle_dpc230 = 2000;
trig_channel = 14; % 
TPB = .164610; % TPB (time per bin, meaning temporal resolution of DPC card) in nanosec.
g2Typical=0.1; % Used as typical g2 value for a single QD in error g2 estimation

[MinCycle,MaxCycle] = Look4CyclesInFolder(DPC230Folder);
if MaxCycle<MinCycle
    CycleVec = [MinCycle:MaxCycle_dpc230 1: MaxCycle];
else
    CycleVec = MinCycle:MaxCycle;
end
CycleNum = length(CycleVec);

FileName = 'rh110_mult3';
DigitsNumberInCycles = 4;
StrFileFormat = ['%0' num2str(DigitsNumberInCycles) 'd'];
CHANNELS = [13:20,3:10]; % channels that are in use, ordered sequentially
CNUM = length(CHANNELS);
DataSizeToRead = 1;
g2Range=50; % Range for pulse differe in g2 in triggered mode
TrigDivider = pulse_freq/trig_ch_rate;

%% Initializations:
g2TrigVec=zeros(1, g2Range+1);
g2TrigMat=zeros(CycleNum*CycleDivider, g2Range+1);
g2_pulsed_minus_dk_cycle = zeros(1,CycleNum*CycleDivider);
g2_pulsed_minus_dk_cycle_error = zeros(1,CycleNum*CycleDivider);
ForbiddenDelays=[];

Rs_time = zeros(CNUM,CycleNum*CycleDivider);
dT_time = zeros(1,CycleNum);

DarkCurrent(trig_channel)=[];
                 
%% Loop on measurement cycles (files)
for i = 1:CycleNum

CurrentCycle = CycleVec(i);

    [dT, Rs, g2Vec_cycle,g2_pulsed_minus_dk,...
    g2_pulsed_minus_dk_error,delDOA_paramStructTemp] =...
        analyzeDPC230_singleCycle(CHANNELS,...
            DPC230Folder,FileName,CurrentCycle,MaxCycle_dpc230,...
            StrFileFormat,DataSizeToRead,...
            RelativeDelays,trig_channel,TrigDivider, g2Range,...
            DarkCurrent,CycleDivider,...
            ForbiddenDelays);
        
    delDOA_paramStruct( (1+(i-1)*CycleDivider):(i*CycleDivider) )= delDOA_paramStructTemp; 
        
    % Sum cycle results
    if any(any(isnan(g2Vec_cycle))),
        g2TrigMat( (1+(i-1)*CycleDivider):(i*CycleDivider),:)=-99*ones(size(g2Vec_cycle));
        g2_pulsed_minus_dk_cycle(1+CycleDivider*(i-1):(CycleDivider*i))=-99*ones(1,CycleDivider);
        g2_pulsed_minus_dk_cycle_error(1+CycleDivider*(i-1):(CycleDivider*i))=-99*ones(1,CycleDivider);
    elseif CycleDivider>1,
        g2TrigVec=g2TrigVec+sum(g2Vec_cycle,1);
        g2TrigMat( (1+(i-1)*CycleDivider):(i*CycleDivider),:)=g2Vec_cycle;
        g2_pulsed_minus_dk_cycle(1+CycleDivider*(i-1):(CycleDivider*i)) = g2_pulsed_minus_dk;
        g2_pulsed_minus_dk_cycle_error(1+CycleDivider*(i-1):(CycleDivider*i)) = g2_pulsed_minus_dk_error;
    else
        g2TrigVec=g2TrigVec+g2Vec_cycle;
        g2TrigMat(i,:)=g2Vec_cycle;
        g2_pulsed_minus_dk_cycle(i) = g2_pulsed_minus_dk;
        g2_pulsed_minus_dk_cycle_error(i) = g2_pulsed_minus_dk_error;
    end
    int_peak = g2TrigVec;
    dT_time(i) =  dT;

    Rs_time(:,1+CycleDivider*(i-1):(CycleDivider*i))=...
        Rs(1:CycleDivider,1:16)'*CycleDivider/dT_time(i);

end % End of cycle loop

%% Plot reusults

% PL count rate Plot =======================================================
hfig.countRatePlot=figure(1);
h_fig1_sp1 = subplot(4,12,[1 6 12+1 12+6]);
plot((1:(CycleNum*CycleDivider))*dT/CycleDivider,Rs_time(1:8,:)')
hleg1=legend('1','2','3','4','5','6','7','8','location','East');
% set(get(hleg1,'Parent'),'DefaultAxesColorOrder',distinguishable_colors(9))
ylabel('Single photon rate [Hz]','FontName', 'Times New Roman');
set(gca,'FontName', 'Times New Roman','XTickLabel',[]);
h_fig1_sp2 = subplot(4,12,[1+12*2 6+12*2 1+12*3 6+12*3]);
plot((1:(CycleNum*CycleDivider))*dT/CycleDivider,Rs_time([9:13 15 16],:)')
hleg2=legend('9','10','11','12','13','14','15','location','East');
% set(get(hleg2,'Parent'),'DefaultAxesColorOrder',distinguishable_colors(7))
set(gca,'FontName', 'Times New Roman');
xlabel('Time [Sec]','FontName', 'Times New Roman');
ylabel('Single photon rate [Hz]');

h_fig1_sum = subplot(4,12,[12+1+6 12+6+6 12*2+1+6 12*3]);
plot((1:(CycleNum*CycleDivider))*dT/CycleDivider,sum(Rs_time([1:13,15:16],:),1),'k');
ylabel('Single photon counts [Hz]','FontName', 'Times New Roman');
xlabel('Time [Sec]','FontName', 'Times New Roman');
set(gca,'FontName', 'Times New Roman','YAxisLocation','right','YMinorTick','on');


% G2 vs. time delay bar plot ==============================================
hfig.g2BarPlot=figure(4);

% Calculate bckg for g2 due to dark current
Rs_tot = nanmean(Rs_time(:,:),2);
Rs_tot(trig_channel)=[]; 
tot_time = CycleNum*dT;
g2_dk=dkCalcFunc(Rs_tot, tot_time, DarkCurrent, pulse_freq);

TriggerInTPB = round(1e3/(pulse_freq)/TPB);
ForbiddenDelayBool=zeros(1,TriggerInTPB+1);
if ~isempty(ForbiddenDelays)
    ForbiddenDelayBool(ForbiddenDelays+1)=1;
end
dk_allowedfraction = sum(~ForbiddenDelayBool)/length(ForbiddenDelayBool); % substracting dark current for delays that are allowed
g2_dk_minusforbidden = g2_dk*dk_allowedfraction;
int_peak_minus_dk(1) = int_peak(1) -  g2_dk_minusforbidden; % The first bin is not folded...
int_peak_minus_dk(2:length(int_peak)) = int_peak(2:end)-2*g2_dk;

bar((0:1:(length(int_peak_minus_dk)-1))*1000/pulse_freq,int_peak_minus_dk);
g2_pulsed = int_peak_minus_dk(1)/mean(int_peak_minus_dk(7:end))*2; % times 2 here is because of folding of coincidences.
title(['g_2 = ' num2str(g2_pulsed)]);
ylabel('2-photon correlation (g_2)');
xlabel('\Deltat [ns]')

%==========================================================================
% Condition for single emitter cycles =====================================
% Condition to single emitter events detailed in Supplementary Notes 3 & 4
Ndivided=length(delDOA_paramStruct);
delDOA=zeros(1,Ndivided);
for i=1:Ndivided,
    meanG=delDOA_paramStruct(i).meanG;
    G0=max(delDOA_paramStruct(i).G0, g2Typical*meanG);
    B=delDOA_paramStruct(i).B; % Background for G2 curve as a result of dark-current counts
    M=size(g2Vec_cycle,2)-7;
    dc=sum(DarkCurrent)*dT/CycleDivider;    
    if meanG<15, % In case of very little statistics
        delDOA(i)=198;
    elseif G0==-99,
        delDOA(i)=198;
    else
        delDOA(i)=sqrt( ((G0-meanG)./(meanG-B).^2.*B./sqrt(dc) ).^2 + G0./(meanG-B).^2 + ...
                        ((G0-B)./(meanG-B).^2*sqrt(meanG/M)).^2 );
    end
end

sigmaNum=1.96; % 95% confidence level
g2Thresh=0.375;
thrs_single_emittersRon= g2_pulsed_minus_dk_cycle<g2Thresh-sigmaNum*delDOA;
thrs_single_emittersBad= g2_pulsed_minus_dk_cycle<sigmaNum*delDOA;

thrs_single_emitters=thrs_single_emittersRon;


% Histogram of calc g2 ====================================================
hfig.g2Hist=figure(7);
[g2_counts,g2_hist_vec] = hist(g2_pulsed_minus_dk_cycle,-1:.05:2,'FaceColor',[1 0 0]);
[g2_counts_thrs,~] = hist(g2_pulsed_minus_dk_cycle(thrs_single_emitters),-1:.05:2,'FaceColor',[1 0 0]);

bar(g2_hist_vec,g2_counts,'FaceColor',[0 0 1]);
hold on;
bar(g2_hist_vec,g2_counts_thrs,'FaceColor',[1 0 0])
hold off;
xlim([-1,2]);
xlabel(['g2 in ' num2str(round(dT)) ' sec'])
    
% Single emitter events rate plot =========================================
hfig.SingleEmitter = figure(13);
binSingleEvents=20;
tmp = zeros(binSingleEvents,1000);
tmp(1:length(thrs_single_emitters)) = thrs_single_emitters;

plot(dT/CycleDivider*binSingleEvents*(1:1000), sum(tmp,1))
xlim([1,dT/CycleDivider*length(thrs_single_emitters)])
ylabel('Rate of ''thresolded'' single emitter events')
xlabel('Time (sec)' );
title({['CycleDivider = ' num2str(CycleDivider) ,' Divider Bining = ',...
        num2str(binSingleEvents)],DPC230Folder}, 'Interpreter', 'none');


% Plot Figure3ab from the paper =======================================
plotFig3ab(g2_pulsed_minus_dk_cycle,delDOA,CycleNum,...
                        CycleDivider,dT);

    

%% Save figs and data
Folder2Save=fullfile(DPC230Folder,'analysisG2');
if ~exist(Folder2Save,'dir'),
    mkdir(Folder2Save);
end

if CycleDivider > 1
    thrs_single_em_cyc = CycleVec(ceil(find(thrs_single_emitters)/CycleDivider));
    thrs_single_em_div_ind = rem(find(thrs_single_emitters),CycleDivider);
    thrs_single_em_div_ind(thrs_single_em_div_ind==0)=CycleDivider;
    tVecDivided=(1:(CycleNum*CycleDivider))*dT/CycleDivider;
    
    
    Rs_sum=sum(Rs_time([1:13, 15,16],:));
    save(fullfile(Folder2Save, 'analysisG2_threshold'),'thrs_single_em_cyc','thrs_single_em_div_ind','thrs_single_emitters',...
        'CycleDivider','g2_pulsed_minus_dk_cycle', 'g2TrigMat', 'delDOA', 'tVecDivided', 'Rs_sum');
else
    thrs_single_em_cyc = CycleVec(thrs_single_emitters);
    save(fullfile(Folder2Save, 'analysisG2_threshold'),'thrs_single_em_cyc');
end
fprintf('Analysis and single emitter test results saved to: %s\n',Folder2Save);
