# Supplementary material for: Quantum correlation enhanced super-resolution localization microscopy enabled by a fibre bundle camera
Source: Nat Commun. 2017 Mar 13;8:14786. doi: 10.1038/ncomms14786 (PMC5355801; doi:10.1038/ncomms14786)
Supplement: Supplementary Software 1 — This software package contains the algorithms for calculating g^(2), thresholding single-emitter events and the localization algorithm used in the manuscript. [file ncomms14786-s2.zip › TimeTraceCalc/DetParam.m]

function [DarkCurrent,RelativeDelays,DetEffMat] = DetParam(DPC230Folder)
% DetParam
% Returns detector parameters according to date
%
% Output variables:
% DarkCurrnet - Dark counts per detector in Hz (according to dpc disp
% number)
% RelativeDelays - Relative delay between dpc channels in TPB (according to 
% dpc disp number)
% DetEffMat - 2XNdet matrix. First row - non area corrected detector 
% efficiency. Second row - Area corrected.

Ndet=15;

%% Find the date of the measurement from Data folder
PathCell = strsplit(DPC230Folder,filesep);
DateStr = PathCell{end-1}; % Assuming a path structure that is '...\Data\DDMMYYYY\RawDataXXX'
if all(isstrprop(DateStr,'digit'))
    if length(DateStr)==8
        FileDateNum = datenum(DateStr,'DDMMYYYY');
    else
        error('Date folder in DPC230Folder was not recognized properly!')
    end
end

%% DarkCurrent 
Date07062015=datenum('06/07/2015','DD/MM/YYYY') ;
Date25102015=datenum('25/10/2015','DD/MM/YYYY') ;
Date11112015=datenum('11/11/2015','DD/MM/YYYY') ;
Date13032016=datenum('13/03/2016','DD/MM/YYYY') ;
if FileDateNum>=Date07062015 && FileDateNum<Date25102015
    DarkCurrent =  [368.654;469.644;340.002;501.489;336.291;694.435;...
        420.647;379.020;1591.010;686.283;173.411;249.130;448.907;0;369.273;331.315]';% from RawData001\06/07/2015
elseif FileDateNum>=Date25102015 && FileDateNum<Date11112015
    DarkCurrent = [383.601175;516.289838;439.282351;565.699213;414.884164;762.817437;495.151387;414.147362;1250.573143;750.987029;305.756891;342.786016;473.151926;0;438.983404;342.073936]';% from RawData003\25102015
elseif FileDateNum>=Date11112015 && FileDateNum<Date13032016
    DarkCurrent = [348.636393693798;460.139189766915;343.629243874730;507.202783080651;340.749790609311;681.400237757698;423.260094131849;384.948233926310;1114.87329774688;621.642006732807;253.147413581746;260.622623307955;448.720931952265;0;373.529636055014;329.345684628672]';% from RawData002\11112015
elseif FileDateNum>=Date13032016
    DarkCurrent = [416.062;531.121;414.277;574.348;406.62;749.119000000000;479.68;446.086;732.98;473.173;333.403;340.201;528.945;0;465.048;447.826]'; % from RawData002\13032016
else
    error('Date was not in list of darkcurrents')
end

%% Relative Delayes
Date23062015=datenum('23/06/15','DD/MM/YYYY');
if FileDateNum>=Date07062015 && FileDateNum<Date23062015
    RelativeDelays = [0 10 -3 12 -17-1 29-2 13-1 -15 35 59+8 17+4 15+7 -28+2,...
        -292+85+643-36 10+6 -1+4]; % UPDATE:07/06/15 (pulsed 473nm, brown function gen)
elseif FileDateNum>=Date23062015
    RelativeDelays = [0 10 -3 12 -17-1 29-2 13-1 -15 35 59+8 17+4 15+7 -28+2,...
        -292+85+643-36+490 10+6 -1+4]; % UPDATE:23/06/15 (pulsed 473nm, brown function gen,for:20MHz)
else
    error('Date was not in list of Relative Delays')
end


%% Detector efficiency correction factor
% Variable with two rows and 15 cols. Second row is fiber area corrected
% efficiency of detectors.
if nargout>2,    
    DetEffMat=zeros(2,Ndet);
    Date10032015=datenum('10/03/15','DD/MM/YYYY') ;
    if FileDateNum>=Date10032015,
        % Not area corrected
        DetEffMat(1,:)=[0.7789 0.6939 0.8252 0.7963 0.7139 0.8743 0.8108 0.7980 0.9547 1.0000 0.8391 0.8348 0.7379 0.7174 0.8129]'; % 13032016/RawData001;
        % Area corrected
        DetEffMat(2,:)=[0.776,0.661,0.820,0.745,0.674,0.813,0.826,0.814,0.978,1,0.804,0.822,0.742,0.715,0.820];
    else
        % Not area corrected
        DetEffMat(1,:)=[0.676	0.665	0.737	0.705	0.631	0.829	0.731	0.733	1	0.937	0.741	0.748	0.705	0.739	0.744];
        % Area corrected
        DetEffMat(2,:)=[0.658,0.619,0.715,0.644,0.581,0.753,0.727,0.730,1,0.915,0.693,0.720,0.692,0.719,0.733];
        
    end
end
