# Supplementary material for: Quantum correlation enhanced super-resolution localization microscopy enabled by a fibre bundle camera
Source: Nat Commun. 2017 Mar 13;8:14786. doi: 10.1038/ncomms14786 (PMC5355801; doi:10.1038/ncomms14786)
Supplement: Supplementary Software 1 — This software package contains the algorithms for calculating g^(2), thresholding single-emitter events and the localization algorithm used in the manuscript. [file ncomms14786-s2.zip › TimeTraceCalc/dkCalcFunc.m]

function g2_dk=dkCalcFunc(CPS, dT, DarkCurrent, pulse_freq)
% CPS=Rs/dT; % convert to Hz

g2_dk = 0;
for i = 1:(length(DarkCurrent)-1)
    for j = (i+1):length(DarkCurrent)
        
        if (i==1&&j==2 )|| (i==3&&j==4 ) %|| (j==15&&i==4) || (j==15&&j==6) || (j==15&&i==7)...
%              || (j==15&&i==8) || (j==15&&i==9) || (j==15&&i==10)
            continue;
        else
            
        % dark current in channel i and signal photon in channel j:
        dk_prob_per_pulse_i = DarkCurrent(i)/(pulse_freq*1e6) ;
        ph_prob_per_pulse = ( CPS(j)-DarkCurrent(j) )/(pulse_freq*1e6);
        g2_dk = g2_dk+ dk_prob_per_pulse_i*ph_prob_per_pulse*(pulse_freq*1e6*dT);
        
        % dark current in channel j and signal photon in channel i:
        dk_prob_per_pulse_j = DarkCurrent(j)/(pulse_freq*1e6) ;
        ph_prob_per_pulse =( CPS(i)-DarkCurrent(i) )/(pulse_freq*1e6);
        g2_dk = g2_dk+ dk_prob_per_pulse_j*ph_prob_per_pulse*(pulse_freq*1e6*dT);
        
        % dark current in both i and j:
        
        g2_dk = g2_dk+ dk_prob_per_pulse_j*dk_prob_per_pulse_i*(pulse_freq*1e6*dT);
        end
        
    end
end
