# Supplementary material for: Quantum correlation enhanced super-resolution localization microscopy enabled by a fibre bundle camera
Source: Nat Commun. 2017 Mar 13;8:14786. doi: 10.1038/ncomms14786 (PMC5355801; doi:10.1038/ncomms14786)
Supplement: Supplementary Software 1 — This software package contains the algorithms for calculating g^(2), thresholding single-emitter events and the localization algorithm used in the manuscript. [file ncomms14786-s2.zip › TimeTraceCalc/DPC2TrigConv_func.m]

function [IndTrig,DelayFromTrig,ChannlsIndTrig,TimeDiv] =  DPC2TrigConv_func(ChannelsInd,timesDec,trig_channel,TrigDivider)

% these lines prevent a case where a photon event appears in the file
% before a trigger event:

FirstTrigInd = find(ChannelsInd==trig_channel,1,'first');
% ChannelsInd(1:FirstTrigInd-1)=[]; 
% timesDec(1:FirstTrigInd-1)=[];

TrigIndDPC_BOOL = (trig_channel == ChannelsInd); % has the same length as the .spc file \

TrigIndDPC = cumsum(TrigIndDPC_BOOL); % Detections before trigger have value of 0. Handled carefully in delay calc

if TrigIndDPC(end)==0 % no trigger
    IndTrig = NaN;DelayFromTrig=NaN; ChannlsIndTrig=NaN; TimeDiv=NaN;
    return;
end
    
IndTrig = TrigIndDPC(~TrigIndDPC_BOOL);
ChannlsIndTrig = ChannelsInd(~TrigIndDPC_BOOL);

TrigTimes =  timesDec(TrigIndDPC_BOOL);

% DelayFromTrig (delay [in TPB] of photon from registered triggers):
if FirstTrigInd>1, % Detections that came before first trigger are handled carefully
    DelayFromTrig  = [ timesDec(1:(FirstTrigInd-1)) ; ...
        timesDec(~TrigIndDPC_BOOL(FirstTrigInd:end)) - TrigTimes(IndTrig(IndTrig>0)) ];
else
    DelayFromTrig = timesDec(~TrigIndDPC_BOOL) - TrigTimes(IndTrig);
end


% Adding divider:
if nargin>3 && TrigDivider>1
    TimeDiv=(TrigTimes(end)-TrigTimes(1))/(length(TrigTimes)-1)/TrigDivider;
    IndTrig=IndTrig*TrigDivider+floor(DelayFromTrig/TimeDiv);        
    DelayFromTrig=mod(DelayFromTrig,TimeDiv);
    
else
    TimeDiv=[];
end
