# Supplementary material for: Quantum correlation enhanced super-resolution localization microscopy enabled by a fibre bundle camera
Source: Nat Commun. 2017 Mar 13;8:14786. doi: 10.1038/ncomms14786 (PMC5355801; doi:10.1038/ncomms14786)
Supplement: Supplementary Software 1 — This software package contains the algorithms for calculating g^(2), thresholding single-emitter events and the localization algorithm used in the manuscript. [file ncomms14786-s2.zip › TimeTraceCalc/FindDataFolder.m]

function [dataDir, dpcDir, localizationDir] = FindDataFolder()

% find which computer is used and returns the folder path for data of the
% DPC230 photon correlations card

DefaultDir = 'D:\Yonatan\Data';

% query pc name:
[ret, name] = system('hostname');
if ret ~= 0,
    if ispc
        name = getenv('COMPUTERNAME');
    else
        name = getenv('HOSTNAME');
    end
end
name = lower(name);

% PC options:
% 1. UFO37 - lab 191
if strcmp(name,'ufo37') || strcmp(name(1:end-1),'ufo37')
    dataDir = 'D:\Yonatan\Data';
    dpcDir = 'D:\Yonatan\Google Drive\MATLAB for localization\DPC230';
    localizationDir='D:\Yonatan\Google Drive\MATLAB for localization\Localization';
    addpath('D:\Yonatan\Google Drive\MATLAB for localization\DPC230')
% 2. DAN-PC11 - Ron's pc
elseif strcmp(name,'cs-dan-pc11') || strcmp(name(1:end-1),'cs-dan-pc11')
    dataDir = 'D:\Localization\';
    dpcDir = 'C:\Users\ronte\Google Drive\MATLAB for localization\DPC230';
    localizationDir='C:\Users\ronte\Google Drive\MATLAB for localization\Localization';

% 3. Yonatan's X230 laptop 
elseif strcmp(name,'yonatan_x230') || strcmp(name(1:end-1),'yonatan_x230')
    dataDir = '\\ufo37\Yonatan\Data';
    dpcDir = '\\ufo37\Yonatan\Google Drive\MATLAB for localization\DPC230';
    localizationDir='\\ufo37\Yonatan\Google Drive\MATLAB for localization\Localization';
    addpath('\\ufo37\Yonatan\Google Drive\MATLAB for localization\DPC230')    
        
% 4. Yonatan's desktop
elseif strcmp(name,'cs-ufo-pc6') || strcmp(name(1:end-1),'cs-ufo-pc6')
    dataDir = '\\ufo37\Yonatan\Data';
    dpcDir = '\\ufo37\Yonatan\Google Drive\MATLAB for localization\DPC230';
    localizationDir='C:\Users\yonatani\Google Drive\MATLAB for localization\Localization';
    addpath('\\ufo37\Yonatan\Google Drive\MATLAB for localization\DPC230')    

% 5. Ron's laptop
elseif strcmp(name,'dan-e5430') || strcmp(name(1:end-1),'dan-e5430')
    dataDir = 'D:\Localization';
    dpcDir = 'C:\Users\lab\Google Drive\MATLAB for localization\DPC230';
    localizationDir='C:\Users\lab\Google Drive\MATLAB for localization\Localization';
    addpath(dpcDir)    
% No computer is recognized
else
    warning('Current pc is undefined: uses default DPC230 Data folder.');
    dataDir = DefaultDir;
end
