# Supplementary material for: Quantum correlation enhanced super-resolution localization microscopy enabled by a fibre bundle camera
Source: Nat Commun. 2017 Mar 13;8:14786. doi: 10.1038/ncomms14786 (PMC5355801; doi:10.1038/ncomms14786)
Supplement: Supplementary Software 1 — This software package contains the algorithms for calculating g^(2), thresholding single-emitter events and the localization algorithm used in the manuscript. [file ncomms14786-s2.zip › TimeTraceCalc/G2FuncGpuTrig_v2.m]

function g2Vec=G2FuncGpuTrig_v2(IndTrigGpu,ChannlsIndTrigGpu, range, offset, ForbiddenPairs, DelayFromTrigGPU, ForbiddenDelayBool)
% range - Max pulse difference to register correlations
% offset - Pairs separated by offset number of detection are checked to be
% correlated within range.
% v2 - The change in v2 is that we get rid of the peak in delay 34ns using
% ForbiddenDelayBool which has zeros in unwanted delays (in TPB)
N=length(IndTrigGpu); % number of events
indVec=gpuArray((1:N)'+1);
doubleInd=indVec( ( diff(IndTrigGpu)<=range ) ); % suspicious events  - events with close (<range) neighbor
M=length(doubleInd); % number of events with neighbour within range

NeighbInd=repmat(doubleInd, [1,offset]) - ones(M,1)*(1:offset);
NegativeInd=NeighbInd<=0;
NeighbInd(NegativeInd)=1; % In the edge neighbors can have a negative index

DelayDiffNeighb=repmat(DelayFromTrigGPU(doubleInd), [1,offset]) - DelayFromTrigGPU(NeighbInd); % Delay difference matrix
% DelayDiffNeighb(NegativeInd)=-9999; % put invalid numbers in places where indices <1
AllowedDelayBool=~ForbiddenDelayBool( abs(DelayDiffNeighb)+1 );

TrigDiffNeighb=repmat(IndTrigGpu(doubleInd), [1,offset]) - IndTrigGpu(NeighbInd); % Matrix of trig differences between suspect events and their nighbors
TrigDiffNeighb(NegativeInd)=-9999; % put invalid numbers in places where indices <1

ChNeighb=ChannlsIndTrigGpu(NeighbInd);
ChLast=repmat(ChannlsIndTrigGpu(doubleInd), [1,offset]);
ChDiffNeighb=ChNeighb - ChLast; % Matrix of channel differences between suspect events and their nighbors

ForbiddenInd=gpuArray(zeros(size(TrigDiffNeighb)));
for i=1:size(ForbiddenPairs,1)
    ForbiddenInd=ForbiddenInd | ( ( ChLast==ForbiddenPairs(i,1) ).*( ChNeighb==ForbiddenPairs(i,2) )...
                | ( ChLast==ForbiddenPairs(i,2) ).*( ChNeighb==ForbiddenPairs(i,1) ) );
end

g2Vec=zeros(1, range+1);
tmp2=gpuArray(zeros(size(g2Vec)));
for i=1:range+1;
    tmp1 = (TrigDiffNeighb==i-1).*(ChDiffNeighb~=0).*(~ForbiddenInd).*AllowedDelayBool;
    tmp2(i) =sum(tmp1(:));
end
g2Vec=gather( tmp2);
