# Supplementary material for: Quantum correlation enhanced super-resolution localization microscopy enabled by a fibre bundle camera
Source: Nat Commun. 2017 Mar 13;8:14786. doi: 10.1038/ncomms14786 (PMC5355801; doi:10.1038/ncomms14786)
Supplement: Supplementary Software 1 — This software package contains the algorithms for calculating g^(2), thresholding single-emitter events and the localization algorithm used in the manuscript. [file ncomms14786-s2.zip › TimeTraceCalc/Look4CyclesInFolder.m]

function [MinCycle,MaxCycle] = Look4CyclesInFolder(folder)
% Look4CyclesInFolder
%
% Finds the first (MinCycle) and last (MaxCycle) measurement cycle in the
% current folder.

FileName = 'rh110_mult3';
filestruct = dir(fullfile(folder,[FileName '_c*']));
NumOfCycles = length(filestruct);

MinCycle = filestruct(1).name; % Accending file names (lowest cycle)
MinCycle = str2double(MinCycle(length(FileName)+3:end-4));

MaxCycle = filestruct(NumOfCycles).name; % Accending file names (highest cycle)
MaxCycle = str2double(MaxCycle(length(FileName)+3:end-4));

if MaxCycle-MinCycle+1 == NumOfCycles % If MaxCycles>MinCycles (no folding over MaxCycle_dpc230)
    disp(['No fold in cycles: MaxCycle = ' num2str(MaxCycle) ' MinCycle = ' num2str(MinCycle)]);
else % If there's folding, then find find the jump of the cycle index
    Cycles = zeros(NumOfCycles,1);
    for ii = 1:NumOfCycles
        Cycles(ii) = str2double(filestruct(ii).name(length(FileName)+3:end-4));
    end
    
    DiffCycles_Ind = find(diff(Cycles)>1);
    
    if length(DiffCycles_Ind) == 1 % only one jump in cycle indices
        MaxCycle = Cycles(DiffCycles_Ind);
        MinCycle = Cycles(DiffCycles_Ind+1);
    else % more than one jump in cycle indices ? shouldn't happen..
        error('more than one jump in cycle indices ? this shouldn''t happen...');
    end
end
