# Supplementary material for: Quantum correlation enhanced super-resolution localization microscopy enabled by a fibre bundle camera
Source: Nat Commun. 2017 Mar 13;8:14786. doi: 10.1038/ncomms14786 (PMC5355801; doi:10.1038/ncomms14786)
Supplement: Supplementary Software 1 — This software package contains the algorithms for calculating g^(2), thresholding single-emitter events and the localization algorithm used in the manuscript. [file ncomms14786-s2.zip › TimeTraceCalc/plotFig3ab.m]

function plotFig3ab(g2_pulsed_minus_dk_cycle,delDOA,CycleNum,...
                        CycleDivider,dT)
figure('Name', 'Fig. 3(a),(b)');
% Init param ==========================================================
FontSizeTxt1 = 12;
widthA = 0.7;
heightA = 0.24;
offsetA = 0.17;
os = [ 0 -.05 0 0];
% =====================================================================


%%%%%%%%%%%%%%%%%%%%%%%%%%%%%%%%%%%%%%%
% g2(0), fig (A):
hg20 = axes('position',[offsetA, 0.55 ,widthA,heightA]+os);
sigmaNum=1.96; % 95% confidence level
g2Thresh=0.375;
g2Thresh3=0.66;
pairsColor = [0.4,0.0,1];
nonColor = [0.5,0.5,.5];
SinglesColor = [1,0.0,.4];
whiteFrac1 = 0.85; SinglePatchColor = (1-whiteFrac1)*SinglesColor + whiteFrac1*[1 1 1];
whiteFrac2 = 0.85; PairsPatchColor = (1-whiteFrac1)*pairsColor + whiteFrac1*[1 1 1];
dashedLineColor = [0,0.8,1];
%single emitter criterion
thrs_single_emittersRon= g2_pulsed_minus_dk_cycle<g2Thresh-sigmaNum*delDOA;
thrs_single_emittersBad= g2_pulsed_minus_dk_cycle<sigmaNum*delDOA;
thrs_single_emitters=thrs_single_emittersRon;

thrs_pair_emitters = g2_pulsed_minus_dk_cycle>g2Thresh+sigmaNum*delDOA & ...
    g2_pulsed_minus_dk_cycle<(g2Thresh3-sigmaNum*delDOA) ;

tVecDivided=(1:(CycleNum*CycleDivider))*dT/CycleDivider;
thrs_na_emitter = ~(thrs_pair_emitters|thrs_single_emitters);

cla;
hold on

plot(tVecDivided(thrs_na_emitter),...
        g2_pulsed_minus_dk_cycle(thrs_na_emitter),...
        'O','color',nonColor);
cl_bool = (g2_pulsed_minus_dk_cycle>0|thrs_single_emitters) & g2_pulsed_minus_dk_cycle<0.78; % Connecting line (gray)
    plot(tVecDivided(cl_bool),g2_pulsed_minus_dk_cycle(cl_bool),...
        'color',[1 1 1]*.7);
h_eb_pairs = errorbar(tVecDivided(thrs_pair_emitters),...
        g2_pulsed_minus_dk_cycle(thrs_pair_emitters),...
        1*delDOA(thrs_pair_emitters), 1*delDOA(thrs_pair_emitters),...
        'O',    'MarkerFaceColor',  pairsColor,...
                'MarkerSize',       4,... 
                'LineWidth',        0.3,...
                'MarkerEdgeColor',  [0 0 0],...
                'Color',            [0 0 0]);

errorbar(tVecDivided(thrs_single_emitters),...
        g2_pulsed_minus_dk_cycle(thrs_single_emitters),...
        1*delDOA(thrs_single_emitters), 1*delDOA(thrs_single_emitters),...
        'O',    'MarkerFaceColor',  SinglesColor,...
                'MarkerSize',       4,...
                'MarkerEdgeColor',  [0 0 0],...
                'Color',            [0 0 0]);


plot([0 CycleNum*dT], ones(1,2)*g2Thresh,'--',...
    'linewidth',    2,...
    'color',        dashedLineColor);
hold off;
ylabel('\itg\rm^{(2)}(0)',...
    'FontName', 'Helvetica','FontSize', FontSizeTxt1);
xlabel('Time (s)',...
    'FontName', 'Helvetica','FontSize', FontSizeTxt1)

% ylim(hg20,[-0.125 0.66]);
ylim(hg20,[0 0.66]);
set(hg20,   'FontName',    'Helvetica',...
            'FontSize',     FontSizeTxt1,...
            'Box',          'On',...
            'Layer',        'Top');
