# Supplementary material for: Quantum correlation enhanced super-resolution localization microscopy enabled by a fibre bundle camera
Source: Nat Commun. 2017 Mar 13;8:14786. doi: 10.1038/ncomms14786 (PMC5355801; doi:10.1038/ncomms14786)
Supplement: Supplementary Software 1 — This software package contains the algorithms for calculating g^(2), thresholding single-emitter events and the localization algorithm used in the manuscript. [file ncomms14786-s2.zip › TimeTraceCalc/Run_TimeTraceCalc.m]

% Description: 
% This code runs a photon corrocalization algorithm as described in the manuscript,
% and in Supplementary Note 2.
% Raw data, acuqired by a software ("SPCM", Becker & Hickl) photon counting  
% card (Becker & Hickl, DPC-230), is analyzed in this code. 
% Photon correlations g^(2) is analyzed, as described in Supplementary
% Notes 3 and 4. This code saves the results to a file:
% 'ExampleData\ExampleData1\analysisG2\analysisG2_threshold.mat'.
% Finally, the time trace of photoluminescence count rate and g2 is plotted
% (similarly to Fig. 3(a) and Fig. 3(b)).
% 
% Requirements: This code is using the Matlab GPU computing toolbox, and
% must run on a computer that is equipped with a Matlab-suppprted GPU card.
%
% This file is part of the software package to (Yonatan Israel, Ron Tenne, 
% Dan Oron, and Yaron Silberberg
% Quantum correlation enhanced super-resolution localization 
% using a fiber bundle camera, 2017, Nature Communications)
% Please give a reference to this paper when using this software.
%
% Copyright (c) 2017, Yonatan Israel and Ron Tenne,
% Department of Physics of Complex System, Weizmann Institute of Science
%
% Modified BSD license, see file LICENSE


%% Parameters and initializations
pulse_freq=10; % In MHz (f_pul in Supplementary Notes 3 and 4.
CycleDivider = 4; % a factor that devides a date cycle file into multiple sub-cycles.
home;
curDir=cd;
curCodePath = fileparts(which(mfilename)); % get 'TimeTracCal' folder path
cd([curCodePath,'\..']);
rootPath=cd;
dataFolder=fullfile(rootPath,'ExampleData\ExampleData3'); % Selecting data sample
cd(curDir)

warning OFF BACKTRACE
%% Rawdata analysis
analyzeG2(dataFolder,pulse_freq,CycleDivider);

warning ON BACKTRACE
